# Supplementary material for: (2RS,5′RS)-3′,4′-Bis(4-chloro­phen­yl)-3,4-dihydro­spiro­[acridine-2,5′(4′H)-[1,2]oxazol]-1(2H)-one
Source: Acta Crystallogr Sect E Struct Rep Online. 2012 Nov 7;68(Pt 12):o3289. doi: 10.1107/S1600536812045084 (PMC3588835; doi:10.1107/S1600536812045084)
Supplement: Supplementary file 2 [file e-68-o3289-Isup2.hkl]

#
# h,k,l, Fc-squared, Fo-squared, sigma(Fo-squared) and status flag
#
data_I
_shelx_title ' NARAYANANSUI12 in P2(1)/n'
_shelx_refln_list_code          4
_shelx_F_calc_maximum      160.36
_exptl_crystal_F_000       976.00
_reflns_d_resolution_high  0.7317
 
loop_
 _symmetry_equiv_pos_as_xyz
 'x, y, z'
 '-x+1/2, y+1/2, -z+1/2'
 '-x, -y, -z'
 'x-1/2, -y-1/2, z-1/2'
 
_cell_length_a     7.6493
_cell_length_b    15.1553
_cell_length_c    19.4802
_cell_angle_alpha  90.000
_cell_angle_beta   90.392
_cell_angle_gamma  90.000
 
_shelx_F_squared_multiplier     1.000
 
loop_
 _refln_index_h
 _refln_index_k
 _refln_index_l
 _refln_F_squared_calc
 _refln_F_squared_meas
 _refln_F_squared_sigma
 _refln_observed_status
   2   0   0    25633.85    24757.08    267.39 o
   4   0   0      765.38      766.18     12.34 o
   6   0   0     5680.20     5438.53     69.72 o
   8   0   0       21.68       11.72      4.53 o
   1   1   0     2584.34     2596.23     17.09 o
   2   1   0      455.35      447.19      4.06 o
   3   1   0       48.94       43.63      1.44 o
   4   1   0     3319.44     3330.38     32.54 o
   5   1   0      115.35      124.57      3.45 o
   6   1   0     1479.63     1403.59     15.51 o
   7   1   0        0.25        9.60      2.99 o
   8   1   0       21.17       23.70      3.58 o
   9   1   0       99.01      113.67      9.55 o
   0   2   0    16173.92    14401.96    282.82 o
   1   2   0     3942.41     3747.36     25.39 o
   2   2   0     7565.74     7628.33     51.14 o
   3   2   0     1564.51     1614.04     13.79 o
   4   2   0     3373.44     3287.30     30.23 o
   5   2   0      870.42      865.84     10.95 o
   6   2   0      368.14      306.33      8.91 o
   7   2   0        6.11       17.36      3.19 o
   8   2   0        7.52       -2.77      4.92 o
   9   2   0        0.14       -4.97      8.45 o
   1   3   0      111.02      110.05      1.43 o
   2   3   0     8729.68     8473.96     56.77 o
   3   3   0      457.78      450.88      4.79 o
   4   3   0     1380.08     1197.68     13.50 o
   5   3   0      469.73      450.57      6.65 o
   6   3   0       35.00       16.88      3.25 o
   7   3   0        0.12       -2.71      2.71 o
   8   3   0       32.28       32.06      4.49 o
   9   3   0       12.86       15.39      6.49 o
   0   4   0      205.21      199.43      2.82 o
   1   4   0     4345.44     4248.04     27.78 o
   2   4   0     1044.33      963.40      7.84 o
   3   4   0     1573.74     1755.25     15.06 o
   4   4   0      629.36      670.27      8.14 o
   5   4   0      143.37      152.55      4.64 o
   6   4   0      671.56      648.26     10.52 o
   7   4   0      110.15      143.32      5.85 o
   8   4   0       50.30       52.81      5.09 o
   9   4   0        5.94       -1.48      8.17 o
   1   5   0      317.24      286.91      2.94 o
   2   5   0      382.52      358.70      3.98 o
   3   5   0     2783.84     2773.44     22.87 o
   4   5   0      177.01      177.99      4.01 o
   5   5   0       63.58       63.53      2.94 o
   6   5   0       64.92       63.28      4.44 o
   7   5   0       31.23       30.31      3.65 o
   8   5   0        7.49        3.55      3.77 o
   9   5   0       24.51       25.34      9.96 o
   0   6   0     1680.38     1671.24     16.66 o
   1   6   0        0.32       -0.66      0.66 o
   2   6   0     1185.42     1127.58      9.78 o
   3   6   0       26.85       40.70      1.94 o
   4   6   0      166.91      175.81      4.74 o
   5   6   0      128.79      121.08      3.88 o
   6   6   0       84.91      106.45      4.79 o
   7   6   0      313.88      301.77     11.66 o
   8   6   0      183.06      187.78     10.64 o
   9   6   0        9.03       22.88     10.26 o
   1   7   0     1029.93     1059.35      9.69 o
   2   7   0     5176.19     5061.10     39.80 o
   3   7   0      224.65      214.71      4.06 o
   4   7   0       68.84      103.35      3.61 o
   5   7   0      237.21      248.43      5.45 o
   6   7   0        4.09        3.96      2.48 o
   7   7   0        6.34        5.43      3.41 o
   8   7   0        2.18       -0.28      5.17 o
   9   7   0        4.94       -7.42      8.32 o
   0   8   0      279.27      395.58      7.60 o
   1   8   0      533.31      534.77      7.10 o
   2   8   0       49.16       44.01      2.01 o
   3   8   0     1193.89     1195.88     12.77 o
   4   8   0       68.91       70.41      3.00 o
   5   8   0       51.19       57.10      3.09 o
   6   8   0        1.38        1.45      2.56 o
   7   8   0       10.12       11.13      4.37 o
   8   8   0       43.22       36.27      6.67 o
   9   8   0       19.20       10.26      9.85 o
   1   9   0      194.26      152.09      3.56 o
   2   9   0        0.28        0.34      1.29 o
   3   9   0      303.39      278.60      5.03 o
   4   9   0        0.68        4.19      1.73 o
   5   9   0      203.38      199.93      5.20 o
   6   9   0      142.87      152.11      5.76 o
   7   9   0       43.58       38.23      5.53 o
   8   9   0        5.52       -4.78      4.78 o
   9   9   0        9.79        3.87      9.85 o
   0  10   0     1342.91     1318.49     19.71 o
   1  10   0      361.52      392.21      6.31 o
   2  10   0       76.25      104.21      3.20 o
   3  10   0      180.47      168.90      4.40 o
   4  10   0        1.52        1.59      1.80 o
   5  10   0       35.28       38.86      3.14 o
   6  10   0       45.90       44.22      4.02 o
   7  10   0        0.15       -2.43      3.45 o
   8  10   0       14.34       25.88      9.78 o
   9  10   0       38.86       65.81     12.70 o
   1  11   0        2.94        0.54      1.45 o
   2  11   0      329.17      336.92      6.54 o
   3  11   0        0.73       -0.54      1.85 o
   4  11   0       60.06       66.66      3.33 o
   5  11   0        3.57        1.32      2.34 o
   6  11   0        1.70        3.19      3.16 o
   7  11   0       32.28       33.59      4.61 o
   8  11   0       63.64       67.24     11.72 o
   0  12   0       75.86       86.70      6.25 o
   1  12   0      272.98      287.59      6.11 o
   2  12   0      807.26      798.50     12.53 o
   3  12   0      234.73      266.67      6.30 o
   4  12   0      449.62      449.13      9.17 o
   5  12   0      138.23      126.73      5.60 o
   6  12   0        5.97        2.09      3.13 o
   7  12   0       25.94       23.58      4.53 o
   8  12   0        1.22        2.84      5.78 o
   1  13   0      208.38      222.01      5.61 o
   2  13   0      169.46      158.77      4.99 o
   3  13   0      110.68       98.79      4.19 o
   4  13   0       44.99       44.81      3.88 o
   5  13   0      393.57      388.69     10.62 o
   6  13   0        2.59        3.25      4.39 o
   7  13   0        3.18        5.61      4.23 o
   8  13   0       60.65       49.48     12.39 o
   0  14   0      472.72      453.18     11.91 o
   1  14   0        1.86        6.02      2.41 o
   2  14   0       15.97        6.73      2.63 o
   3  14   0       12.36       17.66      3.11 o
   4  14   0      102.10       87.65      5.62 o
   5  14   0       19.68       19.83      4.19 o
   6  14   0      158.92      169.16     11.78 o
   7  14   0        0.31        0.10      6.07 o
   1  15   0        1.38        1.59      2.43 o
   2  15   0        8.51        8.25      3.43 o
   3  15   0       15.43       15.46      3.75 o
   4  15   0       22.90       26.26      4.33 o
   5  15   0       16.27       10.76      4.68 o
   6  15   0        1.60       -0.42      9.27 o
   7  15   0        0.09       -2.79      9.85 o
   0  16   0        2.90       -1.39      3.39 o
   1  16   0        0.00        1.27      3.15 o
   2  16   0       66.78       55.85      4.88 o
   3  16   0       13.50       16.60      4.58 o
   4  16   0        0.06       -1.73      4.74 o
   5  16   0       10.02       11.48      6.35 o
   6  16   0        0.66       -3.19      5.73 o
   1  17   0       41.70       52.64      6.81 o
   2  17   0       39.13       31.78      6.40 o
   3  17   0        0.82       -3.65      6.90 o
   4  17   0       21.61       23.14      6.76 o
   5  17   0       14.73        9.37      6.30 o
   0  18   0       13.14       20.60      8.27 o
   1  18   0       10.22       18.66      5.91 o
   2  18   0        0.14       -3.19      5.38 o
   3  18   0        0.36       -5.07      5.07 o
   4  18   0       11.27       12.41      6.63 o
   5  18   0       14.12        6.64      6.39 o
   1  19   0        2.01       -1.20      6.71 o
   2  19   0        2.61       -0.49      9.88 o
   3  19   0       17.16       20.08      6.82 o
   4  19   0        1.09       -2.33      6.26 o
   0  20   0       39.22       66.04     13.13 o
   1  20   0        1.03        7.80      6.74 o
   2  20   0       27.30       24.38      8.81 o
  -9   0   1        0.17        4.63      8.63 o
  -7   0   1        0.31       -1.31      3.96 o
  -5   0   1     1358.00     1406.90     20.95 o
  -3   0   1    14698.59    15054.34    162.83 o
  -1   0   1      293.52      401.20     13.03 o
   1   0   1    14203.89    13192.19    175.95 o
   3   0   1      352.63      473.81     18.23 o
   5   0   1        0.02        7.90      3.78 o
   7   0   1     1427.63     1420.86     26.29 o
   9   0   1        0.63        1.97      8.06 o
 -10   1   1        7.80       -7.01      9.27 o
  -9   1   1        2.76        9.97      6.21 o
  -8   1   1        3.70        3.42      3.37 o
  -7   1   1       41.41       32.16      3.60 o
  -6   1   1       14.43       22.90      3.70 o
  -5   1   1        1.33        4.67      1.82 o
  -4   1   1     1264.93     1238.20     13.74 o
  -3   1   1       27.64       26.35      2.14 o
  -2   1   1    23406.54    23109.20    160.06 o
  -1   1   1     1004.53      999.21      7.43 o
   1   1   1      109.07      143.36      1.37 o
   2   1   1     5033.96     5002.32     33.82 o
   3   1   1      138.80      127.85      2.23 o
   4   1   1       89.27       90.37      2.46 o
   5   1   1      607.74      585.08      7.58 o
   6   1   1     1919.73     1860.56     19.23 o
   7   1   1      232.36      224.20      6.41 o
   8   1   1        0.75        1.23      3.04 o
   9   1   1        3.17        2.73      5.64 o
 -10   2   1        8.90        8.60     10.96 o
  -9   2   1        3.07        5.57      6.20 o
  -8   2   1        5.11       -1.63      3.31 o
  -7   2   1      764.41      809.38     12.71 o
  -6   2   1      310.78      278.96      6.10 o
  -5   2   1      702.54      752.98      9.95 o
  -4   2   1     2559.98     2509.27     27.25 o
  -3   2   1     1361.97     1547.27     12.74 o
  -2   2   1     2920.15     2973.13     21.50 o
  -1   2   1    25715.26    24706.87    171.90 o
   0   2   1      644.76      625.54      4.61 o
   1   2   1    11366.39    11697.60     81.05 o
   2   2   1     9432.14     9228.18     61.57 o
   3   2   1       89.52      118.44      2.71 o
   4   2   1      883.42      837.89      8.84 o
   5   2   1       60.38       63.03      2.73 o
   6   2   1       15.22        7.41      6.52 o
   7   2   1      335.69      363.26      7.89 o
   8   2   1        8.44        0.66      3.95 o
   9   2   1       17.04       19.99      9.24 o
 -10   3   1       56.00       75.12     13.28 o
  -9   3   1        0.03       -5.86      5.86 o
  -8   3   1       63.58       65.08      5.14 o
  -7   3   1       12.51       10.86      3.28 o
  -6   3   1      379.81      354.39      6.95 o
  -5   3   1      706.36      710.35     10.37 o
  -4   3   1     1432.50     1617.60     17.37 o
  -3   3   1      654.93      706.54      7.05 o
  -2   3   1     5382.80     5269.02     35.73 o
  -1   3   1    24000.44    23303.59    162.12 o
   0   3   1     3542.22     3545.05     23.95 o
   1   3   1     5336.86     5626.63     37.84 o
   2   3   1      283.85      357.92      3.63 o
   3   3   1     1167.88     1204.21     10.66 o
   4   3   1      464.54      404.39      6.22 o
   5   3   1     1052.37      985.52     11.30 o
   6   3   1      197.03      169.32      7.02 o
   7   3   1       24.52       15.49      3.03 o
   8   3   1        9.46        7.55      5.23 o
   9   3   1        2.77       17.51      8.65 o
 -10   4   1       26.42       23.60     10.72 o
  -9   4   1       31.68       43.23      7.86 o
  -8   4   1      209.09      208.55      9.04 o
  -7   4   1      525.06      549.19     12.34 o
  -6   4   1      518.28      521.28      9.27 o
  -5   4   1      270.55      239.25      5.47 o
  -4   4   1      100.99      142.46      3.57 o
  -3   4   1      195.69      197.61      3.22 o
  -2   4   1     1529.62     1477.60     10.98 o
  -1   4   1     2317.06     2262.89     15.23 o
   0   4   1      797.67      765.04      5.83 o
   1   4   1     2716.20     2644.49     18.34 o
   2   4   1     3965.09     3931.70     28.07 o
   3   4   1     1989.05     2040.70     17.03 o
   4   4   1     2361.25     2320.07     20.71 o
   5   4   1      423.06      402.75      6.70 o
   6   4   1       96.63       86.79      3.95 o
   7   4   1       25.50       29.24      3.83 o
   8   4   1       22.63       33.33      4.51 o
   9   4   1       10.90       16.05      8.73 o
 -10   5   1        3.65        1.25      9.11 o
  -9   5   1        0.00       12.85      7.08 o
  -8   5   1        7.11        4.25      5.32 o
  -7   5   1        7.53       13.00      3.52 o
  -6   5   1      239.71      216.06      5.91 o
  -5   5   1        3.11        3.73      1.91 o
  -4   5   1       13.87       24.71      2.10 o
  -3   5   1      135.96      188.37      3.65 o
  -2   5   1     1215.44     1127.79     10.10 o
  -1   5   1       41.34       55.15      1.16 o
   0   5   1     3308.98     3206.37     22.04 o
   1   5   1      323.23      291.73      3.08 o
   2   5   1     2172.51     2184.09     17.12 o
   3   5   1        4.84        8.07      1.18 o
   4   5   1     2462.01     2534.72     24.02 o
   5   5   1      316.46      272.18      5.09 o
   6   5   1       28.23       28.63      3.24 o
   7   5   1       87.02       76.97      4.58 o
   8   5   1      247.43      233.52      9.32 o
   9   5   1        0.28        4.45      8.37 o
  -9   6   1       13.68        1.66      9.39 o
  -8   6   1       74.78       88.71      8.34 o
  -7   6   1        0.08        0.88      3.09 o
  -6   6   1       67.19       43.76      3.28 o
  -5   6   1        0.62        4.05      1.83 o
  -4   6   1        0.03       16.47      3.19 o
  -3   6   1      313.59      320.70      4.97 o
  -2   6   1      176.50      233.54      3.37 o
  -1   6   1      357.41      347.13      3.85 o
   0   6   1      479.09      447.04      4.46 o
   1   6   1      105.25      103.22      1.86 o
   2   6   1      367.83      400.42      4.45 o
   3   6   1       56.92       66.17      2.50 o
   4   6   1     1725.65     1851.39     18.45 o
   5   6   1      179.79      178.56      4.52 o
   6   6   1       83.67       75.09      5.62 o
   7   6   1        0.40        1.68      3.38 o
   8   6   1       14.21        9.35      4.92 o
   9   6   1       31.80       36.81     11.13 o
  -9   7   1        9.96        8.17     10.39 o
  -8   7   1       16.04       29.35      7.03 o
  -7   7   1        0.85        0.89      3.22 o
  -6   7   1       29.46       37.09      3.59 o
  -5   7   1      313.88      303.86      6.04 o
  -4   7   1      569.95      543.88      7.94 o
  -3   7   1     2815.62     2752.13     24.29 o
  -2   7   1      144.94      176.79      3.26 o
  -1   7   1     5278.00     5171.04     40.43 o
   0   7   1      559.73      592.16      7.37 o
   1   7   1       42.94      105.68      4.45 o
   2   7   1      220.03      228.02      3.52 o
   3   7   1      524.43      655.51      7.44 o
   4   7   1     1173.94     1199.09     13.93 o
   5   7   1       19.52       26.04      3.03 o
   6   7   1      168.60      189.36      5.95 o
   7   7   1       13.67        5.67      4.59 o
   8   7   1        5.16        4.12      4.65 o
   9   7   1        3.61        4.94      8.88 o
  -9   8   1        0.66        1.02      8.93 o
  -8   8   1        0.42       -2.69      5.52 o
  -7   8   1      113.75       98.97      8.27 o
  -6   8   1       24.84       22.97      3.22 o
  -5   8   1        8.31        5.12      2.11 o
  -4   8   1        1.09        6.57      1.80 o
  -3   8   1      260.37      261.29      4.47 o
  -2   8   1      213.35      291.84      4.40 o
  -1   8   1       18.35       24.46      1.77 o
   0   8   1     2265.95     2267.42     20.01 o
   1   8   1       23.19       25.75      1.69 o
   2   8   1      124.60      137.43      3.15 o
   3   8   1     1187.17     1144.38     12.34 o
   4   8   1      460.81      503.95      7.68 o
   5   8   1      213.64      179.31      4.73 o
   6   8   1        5.31        4.56      2.42 o
   7   8   1      240.10      230.24      9.61 o
   8   8   1       13.03       15.84      8.78 o
   9   8   1        4.99       -7.65      7.65 o
  -9   9   1       48.28       59.92     12.39 o
  -8   9   1       16.89       19.80      6.39 o
  -7   9   1       17.53       12.99      4.63 o
  -6   9   1       18.04       14.05      3.17 o
  -5   9   1       97.94      119.10      4.25 o
  -4   9   1       66.35       56.11      2.78 o
  -3   9   1       34.41       35.72      2.40 o
  -2   9   1      145.48      132.50      3.40 o
  -1   9   1       67.74       89.13      2.85 o
   0   9   1      195.66      238.12      4.32 o
   1   9   1      666.32      708.45      8.94 o
   2   9   1        6.27       21.24      1.87 o
   3   9   1     1195.09     1197.29     13.97 o
   4   9   1       51.20       31.76      2.27 o
   5   9   1       36.93       37.09      2.82 o
   6   9   1        0.54       -3.06      3.06 o
   7   9   1        4.75        3.22      6.26 o
   8   9   1       20.65        9.60      8.81 o
   9   9   1       45.34       76.48     13.28 o
  -9  10   1       15.88       -1.41      8.63 o
  -8  10   1        2.33       -5.38      5.38 o
  -7  10   1        4.61       -0.34      5.65 o
  -6  10   1       15.96        5.96      2.85 o
  -5  10   1       26.42       14.50      2.53 o
  -4  10   1       54.10       55.15      2.84 o
  -3  10   1     1665.01     1486.73     15.77 o
  -2  10   1      556.39      562.99      7.69 o
  -1  10   1        0.29       -1.44      1.44 o
   0  10   1     2866.75     2839.45     26.80 o
   1  10   1      176.03      164.15      4.00 o
   2  10   1      303.25      302.45      5.52 o
   3  10   1      562.76      532.24      8.03 o
   4  10   1       25.57       22.38      2.21 o
   5  10   1        0.03       -2.04      2.04 o
   6  10   1        2.72       -2.11      2.87 o
   7  10   1       15.29       11.76      3.98 o
   8  10   1        0.36        4.15      8.17 o
   9  10   1        8.82       10.52      9.70 o
  -8  11   1        1.47        6.72      4.74 o
  -7  11   1       38.78       38.54      4.74 o
  -6  11   1      358.15      343.76      8.87 o
  -5  11   1        0.07       -2.30      2.30 o
  -4  11   1      354.78      371.27      6.93 o
  -3  11   1       34.14       31.28      2.59 o
  -2  11   1      234.63      212.73      4.90 o
  -1  11   1        0.50        2.14      1.50 o
   0  11   1      101.42      141.30      3.66 o
   1  11   1      101.91      105.65      3.44 o
   2  11   1       26.97       27.68      2.29 o
   3  11   1        2.05        0.36      2.06 o
   4  11   1      488.27      455.76      7.92 o
   5  11   1       30.03       25.91      3.27 o
   6  11   1      133.58      137.98      5.89 o
   7  11   1        0.86        0.21      3.36 o
   8  11   1        6.44        6.42      6.28 o
  -8  12   1       24.37       42.26     10.96 o
  -7  12   1       16.96       20.85      4.68 o
  -6  12   1        2.92       -3.17      3.17 o
  -5  12   1      121.25      121.77      4.92 o
  -4  12   1      126.65      118.06      4.67 o
  -3  12   1      139.95      120.33      4.46 o
  -2  12   1       15.14       10.52      2.19 o
  -1  12   1       21.23       20.92      2.33 o
   0  12   1        0.47        2.54      1.70 o
   1  12   1      238.10      256.59      5.45 o
   2  12   1      282.43      275.62      6.13 o
   3  12   1      221.39      202.04      5.19 o
   4  12   1       73.40       71.29      4.20 o
   5  12   1        8.55        9.42      3.49 o
   6  12   1        0.84       -3.00      3.00 o
   7  12   1       52.97       54.54      5.40 o
   8  12   1       28.54       39.94     14.58 o
  -8  13   1       17.82       42.00     11.39 o
  -7  13   1        0.32        6.61      5.00 o
  -6  13   1        4.07       -1.79      3.62 o
  -5  13   1        1.61        2.95      3.56 o
  -4  13   1       16.44       19.00      3.16 o
  -3  13   1       40.62       40.07      3.17 o
  -2  13   1      138.54      143.85      4.83 o
  -1  13   1       24.35       24.31      2.91 o
   0  13   1       15.76       20.52      2.59 o
   1  13   1       38.01       42.10      3.08 o
   2  13   1       58.99       65.88      3.59 o
   3  13   1        2.00       -2.69      2.69 o
   4  13   1       13.97       22.68      3.72 o
   5  13   1        2.19        9.77      3.73 o
   6  13   1        1.41        2.06      3.80 o
   7  13   1       40.24       36.53     10.12 o
   8  13   1        1.57       -3.58      8.47 o
  -7  14   1        1.86        2.65      6.15 o
  -6  14   1       74.51       86.64      9.10 o
  -5  14   1       25.23       20.48      4.91 o
  -4  14   1        0.25        1.38      3.30 o
  -3  14   1       29.90       37.12      3.23 o
  -2  14   1        4.43        3.02      2.25 o
  -1  14   1      106.68      119.07      4.48 o
   0  14   1      134.24      131.34      4.72 o
   1  14   1      867.38      812.28     12.27 o
   2  14   1       35.61       33.67      3.58 o
   3  14   1       67.53       83.76      5.16 o
   4  14   1       13.35       15.61      4.16 o
   5  14   1        2.47        3.06      3.69 o
   6  14   1       23.37       25.52      5.53 o
   7  14   1       42.11       41.78      8.75 o
  -7  15   1        7.58       10.63      6.72 o
  -6  15   1       24.46       28.57      6.90 o
  -5  15   1       41.54       43.08      7.10 o
  -4  15   1       78.87       72.75      6.14 o
  -3  15   1       19.31       13.73      3.89 o
  -2  15   1        3.19        2.68      2.63 o
  -1  15   1        2.61        7.35      2.50 o
   0  15   1       21.56       31.36      3.11 o
   1  15   1       98.40       97.01      4.28 o
   2  15   1       10.16        8.22      3.69 o
   3  15   1        0.26       -3.09      3.09 o
   4  15   1       42.54       38.95      4.73 o
   5  15   1        5.83       -2.11      4.10 o
   6  15   1       69.88       82.80      7.30 o
   7  15   1        0.00       -8.11      8.11 o
  -6  16   1        7.45       14.70      9.38 o
  -5  16   1      140.64      143.00     10.68 o
  -4  16   1       11.62       16.08      6.05 o
  -3  16   1        6.57       12.52      5.68 o
  -2  16   1        0.65        1.14      4.69 o
  -1  16   1       21.82       20.58      3.90 o
   0  16   1        0.63        1.15      3.04 o
   1  16   1       69.60       73.06      5.98 o
   2  16   1        8.03        3.98      3.21 o
   3  16   1        4.51        0.75      3.45 o
   4  16   1        8.25        4.74      4.56 o
   5  16   1       61.62       81.95      8.91 o
   6  16   1        0.44       -3.10      8.34 o
  -5  17   1        4.08        3.61      9.39 o
  -4  17   1       37.45       49.47      7.89 o
  -3  17   1        1.19       -2.84      8.89 o
  -2  17   1       89.46       82.62      8.36 o
  -1  17   1       18.92       22.60      6.00 o
   0  17   1        8.21        5.19      4.91 o
   1  17   1       42.65       38.95      5.23 o
   2  17   1       13.31       16.49      5.75 o
   3  17   1       15.16       14.31      5.79 o
   4  17   1       10.23        6.46      5.96 o
   5  17   1        0.75        8.61      6.25 o
  -5  18   1        1.73        8.80      6.36 o
  -4  18   1       23.17       34.49     10.52 o
  -3  18   1       26.65       32.44      7.17 o
  -2  18   1        2.80       12.61      5.76 o
  -1  18   1        5.77        2.58      5.40 o
   0  18   1        5.71       14.22      6.08 o
   1  18   1        0.66       -0.07      5.04 o
   2  18   1        5.11       -4.89      4.89 o
   3  18   1       11.83       14.65      6.55 o
   4  18   1        1.18        2.96      6.26 o
   5  18   1        0.00        6.08      6.57 o
  -4  19   1        7.47       -0.33      6.31 o
  -3  19   1        1.11       -3.71      6.35 o
  -2  19   1       62.99       60.98      8.50 o
  -1  19   1       10.05        5.91      6.35 o
   0  19   1        0.00       -5.54      5.54 o
   1  19   1        2.16        5.74      5.84 o
   2  19   1       16.18       16.68      6.68 o
   3  19   1        0.07       -3.20      5.88 o
   4  19   1       22.71       15.80      7.12 o
  -2  20   1       29.52       46.40      8.14 o
  -1  20   1       66.58       87.20      9.55 o
   0  20   1        2.99       -2.03      6.36 o
   1  20   1       28.67       31.07      7.72 o
   2  20   1        4.64        6.98      7.90 o
 -10   0   2        4.56       -7.29      8.88 o
  -8   0   2        0.24       -5.65      7.91 o
  -6   0   2      437.42      444.24     10.20 o
  -4   0   2     1679.91     1563.87     25.80 o
  -2   0   2     3007.23     3095.47     38.73 o
   2   0   2     2644.49     2600.88     22.87 o
   4   0   2       38.51       58.40      2.54 o
   6   0   2      117.17       88.82      5.57 o
   8   0   2        5.86       11.35      5.43 o
 -10   1   2        5.54        1.89      7.01 o
  -9   1   2      237.59      280.27     13.98 o
  -8   1   2       20.59       19.23      4.09 o
  -7   1   2      208.60      231.90      6.59 o
  -6   1   2       81.09       78.07      3.61 o
  -5   1   2      273.11      321.81      5.86 o
  -4   1   2      499.04      500.32      7.13 o
  -3   1   2     7495.92     7971.73     61.47 o
  -2   1   2     2077.33     2153.43     17.38 o
  -1   1   2     1452.22     1592.14     13.31 o
   0   1   2       11.42       10.18      1.16 o
   1   1   2    11919.25    11424.27     74.72 o
   2   1   2     4651.75     4559.99     30.84 o
   3   1   2     1658.55     1629.94     13.59 o
   4   1   2       22.48       28.19      1.70 o
   5   1   2        0.89        4.51      1.44 o
   6   1   2      855.37      886.19     10.83 o
   7   1   2      437.62      410.16      8.27 o
   8   1   2       14.98       14.10      3.86 o
 -10   2   2       39.74       37.19     12.13 o
  -9   2   2       13.77        2.17      7.03 o
  -8   2   2        1.22        2.44      3.43 o
  -7   2   2      394.07      409.73      8.64 o
  -6   2   2       10.48       25.29      2.75 o
  -5   2   2        5.87       15.14      2.03 o
  -4   2   2        8.77       31.01      2.58 o
  -3   2   2     2576.04     2485.98     20.42 o
  -2   2   2     1030.74     1048.07      7.96 o
  -1   2   2     2666.11     2643.01     18.81 o
   0   2   2      530.70      512.76      3.79 o
   1   2   2       30.77       57.94      1.74 o
   2   2   2      422.72      436.03      4.04 o
   3   2   2      204.31      223.91      3.40 o
   4   2   2     2267.01     2220.16     18.70 o
   5   2   2       89.06       80.00      2.56 o
   6   2   2        2.67       -4.41      4.41 o
   7   2   2      449.78      432.91      9.89 o
   8   2   2        4.14        0.65      3.56 o
   9   2   2       30.91       21.83      9.27 o
 -10   3   2        0.61       14.23     10.24 o
  -9   3   2       25.23       17.61      7.06 o
  -8   3   2       89.94      103.30      5.96 o
  -7   3   2      435.78      402.45      9.34 o
  -6   3   2      487.69      491.38      8.26 o
  -5   3   2     1005.94     1028.48     13.62 o
  -4   3   2        4.43        5.29      1.53 o
  -3   3   2     1656.22     1943.78     20.87 o
  -2   3   2     1406.31     1341.68      9.99 o
  -1   3   2    14831.33    14696.07     97.19 o
   0   3   2     1747.31     1668.81     12.04 o
   1   3   2    12664.37    12575.63     95.75 o
   2   3   2      571.17      609.12      5.40 o
   3   3   2     8923.69     9005.70     68.77 o
   4   3   2        2.22        1.70      1.09 o
   5   3   2      192.01      188.68      4.38 o
   6   3   2       60.08       76.12      4.67 o
   7   3   2        1.23        2.25      2.79 o
   8   3   2       25.05       30.35      4.51 o
   9   3   2      118.27      139.17     13.92 o
 -10   4   2       16.71       28.97     10.93 o
  -9   4   2      158.98      201.03     12.84 o
  -8   4   2       24.27       17.10      5.28 o
  -7   4   2      187.41      173.39      7.16 o
  -6   4   2      165.89      152.99      5.12 o
  -5   4   2        4.52       10.60      2.18 o
  -4   4   2      216.12      236.78      4.28 o
  -3   4   2     6381.75     6805.78     59.30 o
  -2   4   2      383.88      391.34      3.77 o
  -1   4   2     1001.59     1133.49      8.39 o
   0   4   2     8300.15     8483.32     56.46 o
   1   4   2     2321.30     2343.24     16.99 o
   2   4   2      369.86      346.87      3.50 o
   3   4   2     4333.62     4629.52     36.30 o
   4   4   2      676.15      652.17      7.41 o
   5   4   2      605.95      588.20      7.85 o
   6   4   2        7.47        9.52      4.94 o
   7   4   2       16.19       15.49      2.83 o
   8   4   2        4.84        3.36      4.07 o
   9   4   2        1.20        1.51      8.27 o
 -10   5   2        3.77       -8.86      8.86 o
  -9   5   2      120.39      162.79     21.23 o
  -8   5   2       13.18       10.53      4.38 o
  -7   5   2      114.97      123.30      6.31 o
  -6   5   2      110.33      136.30      4.81 o
  -5   5   2      446.53      414.87      7.54 o
  -4   5   2      311.88      281.91      4.85 o
  -3   5   2      200.77      238.57      4.07 o
  -2   5   2      493.66      460.77      5.02 o
  -1   5   2      188.88      208.77      2.67 o
   0   5   2      128.97       99.62      1.56 o
   1   5   2     3626.64     3579.06     25.59 o
   2   5   2        0.30        4.25      0.99 o
   3   5   2        3.42       12.71      1.23 o
   4   5   2       61.64       59.68      2.20 o
   5   5   2      429.74      433.96      6.58 o
   6   5   2       15.40       24.00      3.12 o
   7   5   2       86.65       76.49      5.19 o
   8   5   2       33.52       38.32      6.77 o
   9   5   2       20.56       36.14     10.57 o
  -9   6   2        0.14       -3.05      8.86 o
  -8   6   2       88.77       96.23      8.59 o
  -7   6   2      129.56      130.41      6.47 o
  -6   6   2      135.71      164.85      5.27 o
  -5   6   2       29.23       20.38      2.20 o
  -4   6   2       40.46       57.98      2.69 o
  -3   6   2      652.17      690.23      8.26 o
  -2   6   2        1.76       11.04      1.15 o
  -1   6   2      349.59      379.99      4.06 o
   0   6   2      317.75      365.49      3.88 o
   1   6   2     1855.11     1937.87     15.31 o
   2   6   2      977.42      885.02      8.77 o
   3   6   2     1591.45     1542.02     14.36 o
   4   6   2      484.65      468.67      7.99 o
   5   6   2       61.45       45.57      3.87 o
   6   6   2      184.13      185.91     10.11 o
   7   6   2       46.08       67.21      5.19 o
   8   6   2        7.84       19.68      6.40 o
   9   6   2       14.88        4.53      8.96 o
  -9   7   2        3.78       -1.00      8.65 o
  -8   7   2       76.14       88.58      8.50 o
  -7   7   2      158.24      182.09      7.51 o
  -6   7   2        1.51        1.17      2.67 o
  -5   7   2        8.18        7.95      2.08 o
  -4   7   2        0.06        1.60      1.87 o
  -3   7   2        0.54        9.07      1.41 o
  -2   7   2     1717.47     1669.66     15.37 o
  -1   7   2       15.07       29.31      1.40 o
   0   7   2      323.03      315.66      4.14 o
   1   7   2     1632.48     1578.11     13.65 o
   2   7   2        4.50       14.66      1.98 o
   3   7   2      728.46      822.89      8.81 o
   4   7   2       61.79       53.58      2.44 o
   5   7   2       17.56       20.69      2.28 o
   6   7   2       11.74        5.69      2.37 o
   7   7   2       21.74       14.91      4.19 o
   8   7   2        1.84        5.64      6.05 o
   9   7   2       31.27       15.54      9.42 o
  -9   8   2        1.00       -4.61      8.81 o
  -8   8   2        8.71        4.09      5.79 o
  -7   8   2        7.25       12.75      4.40 o
  -6   8   2      111.15      108.79      5.41 o
  -5   8   2        5.04        0.06      2.06 o
  -4   8   2      393.45      395.01      6.25 o
  -3   8   2     1069.30     1055.56     11.10 o
  -2   8   2      112.18      112.67      2.79 o
  -1   8   2      890.59      859.53      9.39 o
   0   8   2      122.38       95.26      2.46 o
   1   8   2       30.07       27.58      1.74 o
   2   8   2      246.87      287.93      4.30 o
   3   8   2        1.30        9.80      1.93 o
   4   8   2       14.29       15.83      2.25 o
   5   8   2       56.20       56.63      3.06 o
   6   8   2        1.68       -1.90      2.53 o
   7   8   2       72.50       69.58      6.04 o
   8   8   2       80.60       65.84      8.64 o
   9   8   2       24.95       32.61     10.85 o
  -9   9   2        0.03       -3.66      9.11 o
  -8   9   2        8.19       -1.10      5.36 o
  -7   9   2       55.23       42.65      6.73 o
  -6   9   2       49.15       59.73      4.24 o
  -5   9   2        1.03        2.82      2.29 o
  -4   9   2       52.33       69.14      2.96 o
  -3   9   2       35.07       41.63      2.24 o
  -2   9   2      681.98      653.37      7.72 o
  -1   9   2       30.39       18.53      1.70 o
   0   9   2       15.57       14.48      1.29 o
   1   9   2      103.61      117.65      3.08 o
   2   9   2      296.68      300.20      5.23 o
   3   9   2       82.31      104.21      3.51 o
   4   9   2       72.52       80.89      3.06 o
   5   9   2      165.67      135.22      4.70 o
   6   9   2      211.55      230.10      7.01 o
   7   9   2        4.20        5.23      3.67 o
   8   9   2        0.00       -2.22      6.18 o
  -9  10   2       18.41       24.21     10.93 o
  -8  10   2        0.03       -5.40      9.87 o
  -7  10   2        0.87       -8.28     10.49 o
  -6  10   2      231.97      196.13      6.21 o
  -5  10   2      174.92      187.94      5.19 o
  -4  10   2      570.16      575.57      8.32 o
  -3  10   2      127.86      152.12      4.45 o
  -2  10   2      632.88      618.97      8.17 o
  -1  10   2      155.37      162.60      3.87 o
   0  10   2      707.56      660.58     14.61 o
   1  10   2      631.47      652.72      9.27 o
   2  10   2       30.48       47.58      2.50 o
   3  10   2       75.11       69.76      2.96 o
   4  10   2       13.68       17.88      2.27 o
   5  10   2       61.88       51.39      3.16 o
   6  10   2       99.74       92.48      5.50 o
   7  10   2       17.24       13.99      4.07 o
   8  10   2       21.61       18.05      8.91 o
  -8  11   2       58.02       72.16      9.83 o
  -7  11   2        0.16       -2.83      3.42 o
  -6  11   2       37.41       30.02      3.84 o
  -5  11   2       94.46       80.29      3.82 o
  -4  11   2        7.99       10.48      2.47 o
  -3  11   2        2.63        6.26      2.10 o
  -2  11   2      661.68      624.30      9.03 o
  -1  11   2       16.89       20.95      2.04 o
   0  11   2       37.82       34.56      2.25 o
   1  11   2       59.88       64.26      2.80 o
   2  11   2      600.42      635.80      9.01 o
   3  11   2      136.74      158.37      4.47 o
   4  11   2        0.16        5.49      2.36 o
   5  11   2       20.31       22.56      3.50 o
   6  11   2        1.79       -0.38      2.90 o
   7  11   2       77.30       89.56      6.34 o
   8  11   2       30.60       30.73     11.67 o
  -8  12   2        0.02        7.62      8.14 o
  -7  12   2       45.04       44.19      5.15 o
  -6  12   2        9.12       20.71      4.12 o
  -5  12   2       14.60       26.63      3.32 o
  -4  12   2       38.99       34.94      2.98 o
  -3  12   2      307.32      304.16      6.80 o
  -2  12   2      420.26      398.52      7.55 o
  -1  12   2      112.78      121.40      4.17 o
   0  12   2      313.83      293.89      5.79 o
   1  12   2      417.74      395.67      6.81 o
   2  12   2      495.23      470.80      8.23 o
   3  12   2      315.30      320.99      6.40 o
   4  12   2      276.51      292.06      8.43 o
   5  12   2      126.79      112.97      9.68 o
   6  12   2        0.81       -1.21      3.43 o
   7  12   2        0.01        1.23      4.07 o
   8  12   2        1.18        1.31      6.16 o
  -8  13   2       11.55       18.79     10.49 o
  -7  13   2       56.52       64.61      6.76 o
  -6  13   2        0.31        0.44      3.42 o
  -5  13   2      170.16      173.29      7.30 o
  -4  13   2      113.01       86.38      4.32 o
  -3  13   2        4.12        2.36      2.75 o
  -2  13   2       45.03       52.86      3.39 o
  -1  13   2      147.43      150.90      5.11 o
   0  13   2      124.72      142.69      4.68 o
   1  13   2       51.04       55.97      3.37 o
   2  13   2       57.11       44.91      3.19 o
   3  13   2      172.91      164.32      5.62 o
   4  13   2       13.78       21.31      3.84 o
   5  13   2      220.05      207.63      7.99 o
   6  13   2       19.61       19.05      4.38 o
   7  13   2       60.01       75.51     20.64 o
   8  13   2       20.02       19.76     11.29 o
  -7  14   2       13.17       13.98      5.58 o
  -6  14   2       51.25       62.61      8.02 o
  -5  14   2       40.42       55.55      7.20 o
  -4  14   2      275.03      279.33     12.67 o
  -3  14   2       52.99       48.31      3.54 o
  -2  14   2       38.37       32.62      3.08 o
  -1  14   2       62.70       56.47      3.43 o
   0  14   2      353.74      337.18      7.28 o
   1  14   2       84.27       95.13      4.13 o
   2  14   2      410.15      388.96      8.55 o
   3  14   2       54.15       54.89      4.42 o
   4  14   2       39.62       47.67      4.66 o
   5  14   2       25.14       20.50      4.26 o
   6  14   2      127.37      152.62      7.70 o
   7  14   2       10.88        3.40     10.42 o
  -7  15   2       20.91       24.46     10.06 o
  -6  15   2        4.72        3.17      5.87 o
  -5  15   2        5.13        1.20      5.69 o
  -4  15   2       14.73       14.34      5.73 o
  -3  15   2        4.39       -0.74      3.85 o
  -2  15   2        2.13        2.23      2.55 o
  -1  15   2      188.27      180.76      5.65 o
   0  15   2        8.31       15.04      2.94 o
   1  15   2       28.93       31.72      3.92 o
   2  15   2        1.16       -1.48      3.01 o
   3  15   2      102.70       90.37      5.67 o
   4  15   2       38.84       45.18      4.89 o
   5  15   2        2.77        0.70      3.70 o
   6  15   2        1.70       -5.34      5.82 o
   7  15   2        2.34       -4.97      9.55 o
  -6  16   2        0.91       -3.74      6.26 o
  -5  16   2       18.72       23.63     15.04 o
  -4  16   2       35.36       38.26      6.73 o
  -3  16   2        7.58        4.77      5.40 o
  -2  16   2        0.03        2.76      4.29 o
  -1  16   2        7.24        4.65      3.31 o
   0  16   2        4.51        8.42      3.39 o
   1  16   2        1.75       -0.74      3.18 o
   2  16   2      163.38      152.20      6.86 o
   3  16   2        1.70       -2.06      3.42 o
   4  16   2       40.85       44.01      5.16 o
   5  16   2        2.76        4.75      4.56 o
   6  16   2        0.10       -8.45      8.45 o
  -5  17   2        5.05       10.15      6.57 o
  -4  17   2       30.58       24.67      6.79 o
  -3  17   2       23.57       35.86      6.98 o
  -2  17   2       47.36       65.21      7.76 o
  -1  17   2      104.96       81.60      8.16 o
   0  17   2        2.06        1.55      4.85 o
   1  17   2        7.99        7.99      3.81 o
   2  17   2        0.46       -0.56      3.63 o
   3  17   2        0.80        3.76      3.80 o
   4  17   2       65.45       66.36      6.59 o
   5  17   2      103.42       91.96      9.33 o
  -5  18   2        4.96       10.47      6.95 o
  -4  18   2       14.13       16.72     11.85 o
  -3  18   2        6.16        5.34      6.30 o
  -2  18   2      120.56      120.38      9.66 o
  -1  18   2        6.59        8.90      7.22 o
   0  18   2        1.65        1.02      5.11 o
   1  18   2        0.00       -2.77      5.29 o
   2  18   2        0.00       -1.08      5.42 o
   3  18   2        3.80        3.12      7.55 o
   4  18   2       25.75       25.72     10.00 o
   5  18   2        2.21       -6.19      9.19 o
  -4  19   2        1.17        0.27      6.56 o
  -3  19   2        7.10        7.01      6.65 o
  -2  19   2        3.98        9.89      6.39 o
  -1  19   2       45.37       54.47      8.46 o
   0  19   2        0.45        1.44      5.70 o
   1  19   2        0.00        2.01      5.87 o
   2  19   2        0.04        3.76      6.04 o
   3  19   2       35.43       17.29      6.98 o
   4  19   2        0.61       -8.83      8.83 o
  -2  20   2        0.25       -6.24      6.24 o
  -1  20   2       33.08       44.27      8.32 o
   0  20   2        7.99       10.99      9.36 o
   1  20   2        9.88        9.52      8.43 o
   2  20   2        7.63        1.06     11.22 o
  -9   0   3       19.15       16.67      6.58 o
  -7   0   3       37.14       50.68      5.28 o
  -5   0   3      362.44      360.27      9.51 o
  -3   0   3     4516.75     4289.10     62.77 o
  -1   0   3      410.75      402.49      5.84 o
   1   0   3      893.74      828.67      8.30 o
   3   0   3       48.93       56.82      6.02 o
   5   0   3       40.94       40.99      2.85 o
   7   0   3        4.45       -1.63      3.38 o
 -10   1   3       39.09       50.35      9.79 o
  -9   1   3        0.21        0.33      5.25 o
  -8   1   3       15.56       13.94      3.95 o
  -7   1   3       15.65       15.14      3.03 o
  -6   1   3      378.96      387.67      7.29 o
  -5   1   3        3.06        7.69      1.80 o
  -4   1   3     1506.68     1547.41     16.94 o
  -3   1   3        3.40       17.89      1.45 o
  -2   1   3      773.16      877.36      8.18 o
  -1   1   3       15.44       72.50      3.48 o
   0   1   3        2.75        1.04      0.60 o
   1   1   3     6386.70     6506.81     47.30 o
   2   1   3     6118.17     5916.52     39.70 o
   3   1   3     1301.30     1213.42      9.94 o
   4   1   3       99.94      105.15      2.71 o
   5   1   3       59.12       61.35      2.33 o
   6   1   3      114.46      119.42      4.21 o
   7   1   3      261.69      277.54      8.24 o
   8   1   3       12.33       13.78      3.79 o
 -10   2   3        9.80       10.33      7.35 o
  -9   2   3       12.28       11.40      5.38 o
  -8   2   3        6.07        0.02      3.56 o
  -7   2   3       22.67       25.12      3.97 o
  -6   2   3      435.50      409.00      7.45 o
  -5   2   3      220.10      200.01      4.96 o
  -4   2   3       81.83       78.13      2.77 o
  -3   2   3     2387.10     2471.15     21.55 o
  -2   2   3     1207.11     1158.82      9.42 o
  -1   2   3      509.04      495.78      5.73 o
   0   2   3     4301.74     4454.15     30.24 o
   1   2   3     7278.32     7146.57     48.81 o
   2   2   3      552.20      631.12      5.41 o
   3   2   3      287.09      359.65      4.02 o
   4   2   3      364.92      344.84      4.33 o
   5   2   3      458.91      470.09      6.10 o
   6   2   3      207.51      197.65      5.24 o
   7   2   3        0.02        7.07      2.60 o
   8   2   3       79.38       77.56      5.52 o
 -10   3   3       39.67       44.73      9.09 o
  -9   3   3        0.00       -6.13      7.05 o
  -8   3   3       99.49      109.35      6.16 o
  -7   3   3      218.39      223.91      7.84 o
  -6   3   3      349.71      335.01      6.69 o
  -5   3   3      612.66      612.31     10.75 o
  -4   3   3      234.61      225.89      4.77 o
  -3   3   3     3196.62     3238.43     27.72 o
  -2   3   3      432.06      414.41      4.20 o
  -1   3   3     3686.73     3834.85     25.09 o
   0   3   3    16077.79    15964.61    110.60 o
   1   3   3     3113.57     3062.37     25.14 o
   2   3   3     1280.22     1245.30     10.93 o
   3   3   3        0.08       32.15     13.48 o
   4   3   3      331.90      289.03      5.96 o
   5   3   3      402.51      419.03      5.74 o
   6   3   3      356.99      333.71      7.05 o
   7   3   3       25.38       24.78      3.01 o
   8   3   3       11.62        4.50      4.37 o
 -10   4   3        0.29       -0.31      9.09 o
  -9   4   3       80.43      119.19     12.30 o
  -8   4   3        0.29        2.55      4.18 o
  -7   4   3        3.36        0.88      3.31 o
  -6   4   3      584.12      569.77      9.84 o
  -5   4   3      263.43      237.71      5.56 o
  -4   4   3      645.58      631.81      8.57 o
  -3   4   3     1166.37     1334.59     12.74 o
  -2   4   3      170.46      167.16      2.52 o
  -1   4   3     8902.64     8932.06     59.47 o
   0   4   3    19438.31    18790.22    129.13 o
   1   4   3      723.66      862.70      7.51 o
   2   4   3      648.40      632.57      6.25 o
   3   4   3      491.48      513.22      5.46 o
   4   4   3       20.19       42.40      1.68 o
   5   4   3      309.49      312.16      5.23 o
   6   4   3      292.27      252.44      6.00 o
   7   4   3        3.13        1.61      2.73 o
   8   4   3       32.34       25.90      5.38 o
 -10   5   3        0.00        7.01      9.57 o
  -9   5   3       29.41       36.63      6.39 o
  -8   5   3       22.92       23.11      4.91 o
  -7   5   3       26.32       34.29      4.32 o
  -6   5   3       47.50       34.07      3.14 o
  -5   5   3       14.81       26.79      3.10 o
  -4   5   3        6.71        6.34      1.47 o
  -3   5   3       16.41       17.51      1.69 o
  -2   5   3       53.13       60.39      1.77 o
  -1   5   3      132.14      111.76      1.66 o
   0   5   3    12162.10    12225.10     81.06 o
   1   5   3      163.47      174.20      2.25 o
   2   5   3      116.21      129.43      2.35 o
   3   5   3      164.61      175.30      3.06 o
   4   5   3      210.10      239.98      3.95 o
   5   5   3        6.11        7.74      1.64 o
   6   5   3     1059.48      996.11     15.18 o
   7   5   3        8.98        8.19      3.23 o
   8   5   3       46.41       71.64     13.68 o
  -9   6   3        5.12        6.92      6.42 o
  -8   6   3       54.66       43.07      5.59 o
  -7   6   3       34.99       50.40      5.46 o
  -6   6   3       50.79       48.60      3.83 o
  -5   6   3       14.68       11.23      2.04 o
  -4   6   3        0.17        8.44      1.60 o
  -3   6   3      117.34      141.48      3.29 o
  -2   6   3     1297.80     1427.30     13.21 o
  -1   6   3      843.66      782.68      7.00 o
   0   6   3     1676.02     1597.25     12.83 o
   1   6   3     1736.16     1738.05     14.49 o
   2   6   3      320.10      357.83      4.24 o
   3   6   3      338.10      388.74      5.03 o
   4   6   3      544.41      498.44      6.32 o
   5   6   3      150.91      157.66      3.97 o
   6   6   3        0.02       -2.36      2.36 o
   7   6   3        4.55       -0.58      3.13 o
   8   6   3       23.99       37.47     12.71 o
  -9   7   3        1.55       -5.87      5.87 o
  -8   7   3        3.13       -4.86      4.86 o
  -7   7   3        4.77       15.96      6.04 o
  -6   7   3        4.61       -0.80      2.57 o
  -5   7   3     1097.17     1056.35     14.22 o
  -4   7   3      614.96      531.03      7.51 o
  -3   7   3      640.68      632.13      7.44 o
  -2   7   3      166.63      231.73      3.77 o
  -1   7   3        5.89       21.22      1.45 o
   0   7   3       13.51       22.31      1.18 o
   1   7   3      999.99     1121.82     10.67 o
   2   7   3      563.92      559.24      6.35 o
   3   7   3      143.31      150.80      3.11 o
   4   7   3        3.35        9.31      1.84 o
   5   7   3       22.61       22.96      2.29 o
   6   7   3       79.64       81.48      3.89 o
   7   7   3       33.18       28.91      4.28 o
   8   7   3        3.87        5.84      5.86 o
  -9   8   3        0.00       -6.30      8.98 o
  -8   8   3        6.29        5.35      7.38 o
  -7   8   3      211.58      223.15      9.33 o
  -6   8   3       41.97       34.80      3.37 o
  -5   8   3        5.58       10.89      2.42 o
  -4   8   3        4.70        1.68      1.57 o
  -3   8   3      646.74      646.45      7.76 o
  -2   8   3      281.60      253.89      4.12 o
  -1   8   3      499.79      550.52      7.13 o
   0   8   3       92.39      100.72      2.56 o
   1   8   3       47.27       47.25      1.78 o
   2   8   3       61.06       81.85      2.35 o
   3   8   3      465.46      425.34      5.71 o
   4   8   3       50.05       40.76      2.30 o
   5   8   3      221.46      207.38      5.37 o
   6   8   3        1.55        5.35      2.77 o
   7   8   3      131.80      143.93     12.75 o
   8   8   3        5.02       14.55      6.41 o
  -9   9   3       30.67       33.17     11.34 o
  -8   9   3        0.58       -4.80      4.80 o
  -7   9   3      224.39      259.59     10.09 o
  -6   9   3       37.40       31.47      3.93 o
  -5   9   3      183.04      216.44      5.46 o
  -4   9   3       52.86       35.36      2.47 o
  -3   9   3      267.67      273.43      4.77 o
  -2   9   3      223.63      225.63      4.08 o
  -1   9   3      963.75      943.27     11.92 o
   0   9   3        0.23        4.22      1.16 o
   1   9   3      566.24      557.70      7.38 o
   2   9   3       21.55       29.34      1.81 o
   3   9   3     1722.19     1690.70     18.37 o
   4   9   3       11.20       18.15      2.13 o
   5   9   3        8.33        8.91      2.32 o
   6   9   3       19.75       25.60      3.65 o
   7   9   3       35.13       35.57      4.50 o
   8   9   3       13.51       22.13      6.95 o
  -9  10   3        6.85       -7.91      8.88 o
  -8  10   3        6.26        4.36      6.16 o
  -7  10   3        3.56        3.18     11.15 o
  -6  10   3        0.00       -2.74      2.74 o
  -5  10   3      176.73      173.77      5.10 o
  -4  10   3      443.04      481.05      8.76 o
  -3  10   3      681.65      669.75      8.40 o
  -2  10   3        0.70        1.42      1.55 o
  -1  10   3      343.68      307.00      5.81 o
   0  10   3        7.17        5.94      1.36 o
   1  10   3      577.57      559.53      8.32 o
   2  10   3       13.73       15.41      1.88 o
   3  10   3        7.21       15.18      2.08 o
   4  10   3       62.08       51.84      2.95 o
   5  10   3       10.41       11.50      2.67 o
   6  10   3       75.01       60.45      4.85 o
   7  10   3        0.12        0.21      4.41 o
   8  10   3        0.23       -4.66      5.91 o
  -8  11   3        0.29       -2.07      6.19 o
  -7  11   3        1.07       -2.41      3.57 o
  -6  11   3       10.12       10.10      3.33 o
  -5  11   3      147.89      171.71      5.29 o
  -4  11   3      395.29      397.56      7.32 o
  -3  11   3      196.61      200.28      5.03 o
  -2  11   3      353.00      322.44      6.13 o
  -1  11   3       65.68       64.06      2.86 o
   0  11   3        8.71        9.01      1.76 o
   1  11   3       12.36       12.96      2.00 o
   2  11   3      960.59      936.76     11.82 o
   3  11   3       32.68       32.58      2.58 o
   4  11   3       29.52       28.28      2.86 o
   5  11   3       22.28       18.22      3.65 o
   6  11   3       57.95       49.24      4.70 o
   7  11   3       94.66       82.08      6.16 o
   8  11   3        0.25       -3.57      5.49 o
  -8  12   3       31.66       36.79      7.84 o
  -7  12   3        3.86       11.79      7.49 o
  -6  12   3       89.99       87.74      6.86 o
  -5  12   3      199.00      198.43      6.90 o
  -4  12   3        2.21        2.82      2.35 o
  -3  12   3       90.89       89.30      4.06 o
  -2  12   3      128.61      126.41      4.55 o
  -1  12   3      128.58      128.94      4.37 o
   0  12   3       24.38       14.94      2.12 o
   1  12   3     1150.42     1113.84     14.55 o
   2  12   3      547.78      483.54      8.45 o
   3  12   3      109.65      114.27      4.33 o
   4  12   3      116.18      134.22      6.10 o
   5  12   3        0.42        0.02      3.22 o
   6  12   3       29.38       27.87      4.54 o
   7  12   3       79.92       75.25      7.19 o
   8  12   3       50.31       73.79     12.39 o
  -8  13   3       44.06       34.22     11.75 o
  -7  13   3        9.33        6.29      6.94 o
  -6  13   3        6.39        1.35      4.35 o
  -5  13   3        5.16        3.15      3.18 o
  -4  13   3       17.57       16.01      2.95 o
  -3  13   3       41.26       49.16      4.43 o
  -2  13   3      396.02      386.55      7.67 o
  -1  13   3       25.95       41.27      3.08 o
   0  13   3       40.82       32.93      2.84 o
   1  13   3      204.29      209.48      5.54 o
   2  13   3      184.37      178.37      6.57 o
   3  13   3      107.06      124.08      5.79 o
   4  13   3        7.61        4.74      3.39 o
   5  13   3        7.67       17.43      4.06 o
   6  13   3       27.33       31.51      4.81 o
   7  13   3        9.83        2.16      5.38 o
   8  13   3        0.49        0.26      9.60 o
  -7  14   3       12.83       14.12      5.81 o
  -6  14   3       21.67       35.42      5.94 o
  -5  14   3        4.49        6.92      5.45 o
  -4  14   3        0.29        1.17      3.11 o
  -3  14   3       28.53       33.70      3.59 o
  -2  14   3       20.05       18.47      2.86 o
  -1  14   3      261.04      254.95      6.39 o
   0  14   3       10.42        9.28      2.54 o
   1  14   3      401.59      360.20      8.14 o
   2  14   3        2.53        0.02      3.37 o
   3  14   3       94.87       87.43      5.40 o
   4  14   3       49.53       51.45      5.85 o
   5  14   3       43.63       35.20      4.70 o
   6  14   3       36.77       40.91      6.32 o
   7  14   3       17.90       20.67      7.31 o
  -7  15   3        5.04        7.10      7.88 o
  -6  15   3       22.37       25.38      7.01 o
  -5  15   3       29.69       55.02     11.31 o
  -4  15   3       60.75       54.64      7.38 o
  -3  15   3        1.42       -2.92      2.92 o
  -2  15   3        1.00        1.71      3.14 o
  -1  15   3        1.07        4.54      3.33 o
   0  15   3       18.16       17.62      4.21 o
   1  15   3        1.48       -0.73      3.03 o
   2  15   3       34.78       29.17      4.05 o
   3  15   3       15.33       23.52      3.98 o
   4  15   3        6.68       12.65      4.16 o
   5  15   3        3.10        0.71      3.96 o
   6  15   3        3.94        5.69      6.14 o
   7  15   3        8.00       -1.77      9.27 o
  -6  16   3        0.62       -5.40      6.35 o
  -5  16   3       73.23       74.26      8.78 o
  -4  16   3        0.32       -4.57      5.36 o
  -3  16   3        9.46        5.58      8.41 o
  -2  16   3        0.25        1.71      4.07 o
  -1  16   3        8.22        4.75      3.41 o
   0  16   3        0.10       -0.92      3.82 o
   1  16   3       67.40       57.67      4.85 o
   2  16   3        0.19        2.66      4.15 o
   3  16   3       44.12       36.93      4.70 o
   4  16   3       98.65       98.58      6.34 o
   5  16   3       47.26       63.97      6.07 o
   6  16   3        0.03       -2.67      6.18 o
  -5  17   3       17.81       16.97      7.06 o
  -4  17   3       31.58       23.51      9.25 o
  -3  17   3       34.48       64.09      8.25 o
  -2  17   3      141.58      155.97     26.84 o
  -1  17   3       57.53       72.82      5.65 o
   0  17   3        0.10       -1.29      3.41 o
   1  17   3       20.92       18.25      4.11 o
   2  17   3        7.81       12.35      3.87 o
   3  17   3        3.16        4.75      3.86 o
   4  17   3      122.31      122.11      7.28 o
   5  17   3       49.14       47.86     11.39 o
  -5  18   3        4.35       -0.76      6.63 o
  -4  18   3       30.27       19.85      6.84 o
  -3  18   3        8.73       -3.30      5.96 o
  -2  18   3        1.78       13.78     10.98 o
  -1  18   3       58.19       57.69      7.62 o
   0  18   3        1.97        5.75      7.76 o
   1  18   3       10.26        4.28      5.38 o
   2  18   3       12.42        7.33      5.66 o
   3  18   3        5.91       -5.14      5.14 o
   4  18   3       23.63        9.37      6.26 o
   5  18   3       71.40       64.17     12.54 o
  -4  19   3        1.88        6.02     10.03 o
  -3  19   3       19.04       25.15      7.33 o
  -2  19   3        0.00        1.90      5.85 o
  -1  19   3       16.95       22.26      7.03 o
   0  19   3        2.02        1.03      5.76 o
   1  19   3        0.94       -2.76      5.46 o
   2  19   3        3.06        3.22      7.38 o
   3  19   3       15.18       19.00      6.75 o
  -2  20   3       11.20       -1.32      6.65 o
  -1  20   3        5.16        8.42      6.96 o
   0  20   3        2.15       -2.26      6.00 o
   1  20   3        2.12        8.11      6.42 o
   2  20   3        1.78       -2.30      6.35 o
 -10   0   4       26.89       31.48     11.60 o
  -8   0   4        0.49        3.31     10.43 o
  -6   0   4     2177.86     2154.77     31.23 o
  -4   0   4     2826.46     3093.59     54.40 o
  -2   0   4       95.01      155.04      5.63 o
   0   0   4    16936.22    16456.20    503.11 o
   2   0   4     6525.96     6541.24     59.41 o
   4   0   4      110.43      127.55      4.83 o
   6   0   4      109.04       99.71      5.39 o
   8   0   4       53.39       90.41     13.21 o
 -10   1   4       13.52       12.09      7.20 o
  -9   1   4       96.38      105.03      8.15 o
  -8   1   4       10.42       18.01      5.20 o
  -7   1   4      111.44      103.18      5.51 o
  -6   1   4        2.65        7.84      3.52 o
  -5   1   4      657.81      612.05      8.76 o
  -4   1   4      647.79      719.45      9.36 o
  -3   1   4     3703.45     3763.56     33.90 o
  -2   1   4     1957.86     1925.88     18.56 o
  -1   1   4      759.64      792.87      7.10 o
   0   1   4    11884.84    11676.98    118.48 o
   1   1   4      278.16      262.30      2.45 o
   2   1   4     1148.50     1045.93      7.58 o
   3   1   4      811.39      753.58      6.96 o
   4   1   4        0.75        2.00      1.51 o
   5   1   4       14.01       18.66      1.43 o
   6   1   4      703.72      760.21     12.56 o
   7   1   4       40.76       40.55      3.69 o
   8   1   4       19.93       16.39      4.63 o
   9   1   4       14.29       21.60     10.57 o
 -10   2   4       30.43       34.78      8.56 o
  -9   2   4        0.72        0.43      3.99 o
  -8   2   4        0.22       -3.15      3.15 o
  -7   2   4        6.46        4.34      3.61 o
  -6   2   4      343.53      314.88      6.59 o
  -5   2   4      115.83      126.13      4.12 o
  -4   2   4      209.57      236.70      4.38 o
  -3   2   4     3222.67     3225.01     27.60 o
  -2   2   4     3162.02     3179.23     26.48 o
  -1   2   4     6317.81     6369.43     48.59 o
   0   2   4     7853.15     7639.86     59.88 o
   1   2   4      154.14      218.71      7.77 o
   2   2   4       32.48       64.81      2.25 o
   3   2   4     1195.31     1269.53     10.39 o
   4   2   4     2500.20     2598.92     20.33 o
   5   2   4       32.03       32.76      1.89 o
   6   2   4      127.22      107.70      4.03 o
   7   2   4      331.15      348.31      8.17 o
   8   2   4        0.55        1.59      4.07 o
   9   2   4        2.93       -2.94      8.63 o
 -10   3   4        6.55       -6.64      6.64 o
  -9   3   4        1.49       -3.18      4.65 o
  -8   3   4       14.59       23.77      4.96 o
  -7   3   4       25.11       23.33      5.08 o
  -6   3   4       40.41       33.81      3.02 o
  -5   3   4      849.97      882.44     12.33 o
  -4   3   4      251.73      257.57      4.58 o
  -3   3   4        1.72        3.79      1.26 o
  -2   3   4       58.72       61.29      1.48 o
  -1   3   4      449.32      418.67      3.88 o
   0   3   4    10858.33    11060.50     76.86 o
   1   3   4      882.51      811.50      7.75 o
   2   3   4       97.50      114.90      1.66 o
   3   3   4      368.05      306.40      3.71 o
   4   3   4      431.45      486.78      5.24 o
   5   3   4       22.59       32.33      2.28 o
   6   3   4      639.06      608.28      9.52 o
   7   3   4      215.56      222.37      6.63 o
   8   3   4        7.85        9.07      4.24 o
   9   3   4       13.77       20.25     11.24 o
 -10   4   4        3.04       17.21      7.65 o
  -9   4   4       74.08       86.27      7.58 o
  -8   4   4       24.97       16.10      4.75 o
  -7   4   4       27.29       11.70      3.91 o
  -6   4   4       58.07       57.23      3.71 o
  -5   4   4       12.53        9.25      2.73 o
  -4   4   4       13.74       24.64      1.95 o
  -3   4   4      543.75      507.80      6.07 o
  -2   4   4      812.78      842.68      8.25 o
  -1   4   4     7318.98     7190.54     48.06 o
   0   4   4      803.71      847.28      6.89 o
   1   4   4     5405.43     5092.74     38.93 o
   2   4   4       66.27       74.71      2.21 o
   3   4   4       98.74      125.12      2.64 o
   4   4   4        7.39       12.95      1.23 o
   5   4   4      182.68      175.83      3.87 o
   6   4   4      586.48      595.54     10.31 o
   7   4   4        2.46        3.01      2.73 o
   8   4   4        2.09        2.28      4.20 o
   9   4   4       29.34       24.62     11.65 o
  -9   5   4       18.94       25.21      7.04 o
  -8   5   4       16.98       24.84      4.92 o
  -7   5   4       59.65       52.63      9.47 o
  -6   5   4       51.08       40.66      3.73 o
  -5   5   4      390.25      388.38      7.41 o
  -4   5   4        8.03        0.62      1.33 o
  -3   5   4     2298.68     2392.35     21.36 o
  -2   5   4       38.67       47.93      1.76 o
  -1   5   4        0.46        0.45      0.69 o
   0   5   4      521.44      566.57      5.13 o
   1   5   4       92.41       72.92      1.60 o
   2   5   4      846.49      866.97     10.20 o
   3   5   4     1120.68     1199.47     12.08 o
   4   5   4       14.38        7.20      1.20 o
   5   5   4      375.80      380.02      5.93 o
   6   5   4      133.95      158.09      5.07 o
   7   5   4        0.23       -2.78      2.78 o
   8   5   4       16.11       13.00      5.46 o
   9   5   4       48.33       51.53     13.26 o
  -9   6   4        5.38        9.44      6.30 o
  -8   6   4        2.43        4.24      4.49 o
  -7   6   4      164.52      198.15      8.64 o
  -6   6   4       25.56       18.84      3.18 o
  -5   6   4       51.78       58.21      3.30 o
  -4   6   4      104.01       93.35      3.04 o
  -3   6   4      156.46      137.90      3.25 o
  -2   6   4     1243.62     1259.74     11.91 o
  -1   6   4     1908.48     1934.03     14.64 o
   0   6   4      709.61      582.36      5.75 o
   1   6   4      681.44      624.54      6.50 o
   2   6   4      242.98      232.24      3.44 o
   3   6   4      362.76      347.49      4.62 o
   4   6   4      161.06      158.07      3.30 o
   5   6   4        7.15        4.41      1.72 o
   6   6   4      146.87      156.15      5.72 o
   7   6   4        4.92        4.66      3.16 o
   8   6   4        9.11       -0.13      5.32 o
   9   6   4        0.00        1.59      9.73 o
  -9   7   4        0.68       -3.21      5.93 o
  -8   7   4        8.29       15.56      4.98 o
  -7   7   4      482.42      478.99     17.07 o
  -6   7   4       55.48       44.66      3.85 o
  -5   7   4       13.50       26.33      2.60 o
  -4   7   4      156.46      147.59      3.83 o
  -3   7   4      592.04      596.17      7.17 o
  -2   7   4        0.17        5.30      0.99 o
  -1   7   4     8119.88     8308.47     63.78 o
   0   7   4      183.95      208.11      3.23 o
   1   7   4       49.80      153.67     13.25 o
   2   7   4      518.74      501.39      5.83 o
   3   7   4       86.11       85.65      2.53 o
   4   7   4        4.03        2.64      1.33 o
   5   7   4      168.09      139.53      4.41 o
   6   7   4        0.25       -2.45      2.45 o
   7   7   4        9.52       16.15      3.82 o
   8   7   4       50.68       53.98      7.78 o
  -9   8   4        1.49        2.55      6.47 o
  -8   8   4       17.53       18.66      6.57 o
  -7   8   4        3.21        0.58      4.11 o
  -6   8   4       51.90       19.76      4.13 o
  -5   8   4      595.02      546.54      9.44 o
  -4   8   4        0.73        0.38      1.56 o
  -3   8   4      117.40      146.91      3.43 o
  -2   8   4       87.17      119.84      3.00 o
  -1   8   4     1030.25     1010.96     10.15 o
   0   8   4       11.06       19.88      1.74 o
   1   8   4       59.92       56.82      1.97 o
   2   8   4      760.42      785.84      8.40 o
   3   8   4      146.90      158.48      3.30 o
   4   8   4       41.23       41.68      2.49 o
   5   8   4       69.27       84.76      3.70 o
   6   8   4       68.92       53.93      3.96 o
   7   8   4      153.58      166.71      8.96 o
   8   8   4       69.69       74.23     11.75 o
  -9   9   4        4.25        1.51      6.67 o
  -8   9   4        0.46        3.22      5.83 o
  -7   9   4        7.26       13.91      4.87 o
  -6   9   4       52.38       58.90      4.39 o
  -5   9   4        1.98       -1.12      2.23 o
  -4   9   4      264.48      240.21      5.32 o
  -3   9   4       32.38       23.72      1.96 o
  -2   9   4       72.82       83.84      2.71 o
  -1   9   4       32.25       21.40      2.25 o
   0   9   4      303.97      277.91      4.23 o
   1   9   4      305.18      332.15      4.94 o
   2   9   4      639.57      594.25      7.05 o
   3   9   4      127.38      122.01      3.23 o
   4   9   4      235.85      256.70      5.65 o
   5   9   4       42.13       42.93      3.52 o
   6   9   4       61.01       59.80      4.28 o
   7   9   4       68.43       66.01      8.73 o
   8   9   4        0.59        0.48      5.94 o
  -8  10   4        0.00       -0.20      6.40 o
  -7  10   4       91.09      100.69      6.11 o
  -6  10   4      161.34      140.40      6.53 o
  -5  10   4       29.24       32.52      3.05 o
  -4  10   4        6.24        3.24      2.21 o
  -3  10   4      356.07      335.21      5.61 o
  -2  10   4      408.72      444.53      8.27 o
  -1  10   4      170.57      175.36      4.31 o
   0  10   4        9.56       15.51      1.55 o
   1  10   4      223.69      220.93      4.38 o
   2  10   4       46.62       46.64      2.28 o
   3  10   4      478.05      486.57      7.56 o
   4  10   4       14.91       27.10      2.66 o
   5  10   4       10.31        9.13      2.92 o
   6  10   4       28.03       33.47      7.50 o
   7  10   4       11.95       18.15      5.06 o
   8  10   4       92.43      112.14     11.86 o
  -8  11   4       49.03       54.31     10.78 o
  -7  11   4        0.58       -3.68      5.32 o
  -6  11   4      182.03      155.73      6.22 o
  -5  11   4       65.73       50.02      3.69 o
  -4  11   4       11.71       21.29      2.71 o
  -3  11   4      923.47      917.76     11.99 o
  -2  11   4      186.16      160.25      4.40 o
  -1  11   4      271.96      235.65      5.30 o
   0  11   4       29.57       33.70      2.22 o
   1  11   4      107.16       99.55      3.36 o
   2  11   4      484.25      460.34      7.80 o
   3  11   4      114.35      127.90      4.04 o
   4  11   4      239.75      224.75      7.05 o
   5  11   4       35.99       37.21      3.88 o
   6  11   4       18.86       17.95      6.17 o
   7  11   4        1.41       -2.18      5.29 o
   8  11   4        5.49        3.68     10.97 o
  -8  12   4       11.24       15.83     10.23 o
  -7  12   4        4.10       -4.37      4.37 o
  -6  12   4        3.50        3.90      3.62 o
  -5  12   4       56.76       76.01      4.34 o
  -4  12   4       53.12       44.33      3.26 o
  -3  12   4        0.30        0.88      2.37 o
  -2  12   4      609.92      545.12      9.15 o
  -1  12   4      375.74      381.43      7.27 o
   0  12   4       27.72       18.58      2.20 o
   1  12   4      126.12      133.51      4.10 o
   2  12   4       29.87       30.39      2.71 o
   3  12   4        0.69        5.66      2.95 o
   4  12   4       77.33       77.23      4.71 o
   5  12   4      122.75      139.10      6.49 o
   6  12   4       34.19       38.30      4.94 o
   7  12   4       20.14       22.29      5.79 o
   8  12   4        9.77       21.40      9.57 o
  -7  13   4        9.14       11.28      6.25 o
  -6  13   4        0.95        0.97      4.49 o
  -5  13   4      152.13      153.09      6.98 o
  -4  13   4       23.87       24.57      3.15 o
  -3  13   4      253.49      268.23      6.73 o
  -2  13   4       13.50       11.64      2.70 o
  -1  13   4       16.06       16.01      2.63 o
   0  13   4       26.05       23.16      2.65 o
   1  13   4       97.86       99.39      4.07 o
   2  13   4       18.68       19.71      3.42 o
   3  13   4      173.38      164.68      6.62 o
   4  13   4       67.12       68.91      7.71 o
   5  13   4        2.82        7.38      3.79 o
   6  13   4       33.83       51.92      6.38 o
   7  13   4       29.25       35.00      6.23 o
  -7  14   4       19.80       25.82      7.90 o
  -6  14   4       42.98       51.40      6.35 o
  -5  14   4       75.41       83.57      8.11 o
  -4  14   4       65.30       86.69      5.79 o
  -3  14   4      106.53       96.40      5.63 o
  -2  14   4       18.10       11.28      3.04 o
  -1  14   4      160.35      164.18      5.93 o
   0  14   4      570.06      533.82     11.65 o
   1  14   4      331.43      347.84      9.14 o
   2  14   4       39.99       48.15      4.62 o
   3  14   4        8.91        4.46      3.45 o
   4  14   4      163.96      135.14      6.68 o
   5  14   4        1.43        8.60      3.99 o
   6  14   4       19.17       31.72      6.01 o
   7  14   4       11.55       15.31      6.87 o
  -7  15   4       40.33       33.55      8.18 o
  -6  15   4        6.84       -3.12      5.85 o
  -5  15   4        0.39        0.63      5.66 o
  -4  15   4       29.09       30.95      5.32 o
  -3  15   4        7.14        7.37      3.72 o
  -2  15   4        0.01       -1.03      3.21 o
  -1  15   4      180.09      185.31      7.08 o
   0  15   4        2.80       11.32      3.57 o
   1  15   4       68.69       63.79      4.87 o
   2  15   4        2.12        1.69      3.34 o
   3  15   4       77.49       59.99      6.70 o
   4  15   4       48.80       57.01      5.24 o
   5  15   4      113.63      119.78      6.89 o
   6  15   4        0.33       -4.85      4.85 o
   7  15   4       17.58       16.51     10.24 o
  -6  16   4        0.88       -4.66      7.55 o
  -5  16   4       15.10       18.75      7.04 o
  -4  16   4        4.76       11.06      5.95 o
  -3  16   4        4.75        9.74      4.61 o
  -2  16   4        3.31        2.59      3.68 o
  -1  16   4        5.96        8.36      3.60 o
   0  16   4       57.30       56.17      4.93 o
   1  16   4       27.64       28.10      5.27 o
   2  16   4      204.54      233.27      9.30 o
   3  16   4        2.47       -1.43      4.33 o
   4  16   4        0.04       -2.43      3.78 o
   5  16   4       15.08       22.99      5.70 o
   6  16   4        1.59       -5.75      6.16 o
  -5  17   4        0.37        3.87      6.61 o
  -4  17   4      133.04      155.74     11.16 o
  -3  17   4        5.47       -1.77      5.13 o
  -2  17   4       32.89       31.69      5.44 o
  -1  17   4       89.02      104.97      6.31 o
   0  17   4        8.28        6.26      3.68 o
   1  17   4       14.13       17.64      4.05 o
   2  17   4        0.02        1.51      3.74 o
   3  17   4        3.84        0.88      3.85 o
   4  17   4       10.76        9.00      5.31 o
   5  17   4       76.83       64.34      8.72 o
  -4  18   4        2.17        9.15      6.80 o
  -3  18   4        0.20        3.62      6.11 o
  -2  18   4        9.23       -4.78      7.64 o
  -1  18   4       44.09       54.47      7.72 o
   0  18   4       16.52       14.71      4.31 o
   1  18   4        4.31        5.44      4.05 o
   2  18   4        9.36       12.46      4.38 o
   3  18   4        0.54       -0.64      3.99 o
   4  18   4       43.92       30.49     10.78 o
  -3  19   4        0.37       -1.23     11.36 o
  -2  19   4        8.98        9.91      6.39 o
  -1  19   4        5.23        1.53      5.71 o
   0  19   4        5.19        3.77      5.94 o
   1  19   4        2.72       -5.47      5.47 o
   2  19   4        2.93        3.55      6.12 o
   3  19   4        4.02       -6.42      8.14 o
  -2  20   4        9.10       12.61      7.26 o
  -1  20   4        3.04        3.94      6.33 o
   0  20   4       40.70       50.79      8.53 o
   1  20   4        0.73       -1.95      8.15 o
   2  20   4        0.09        3.33      9.73 o
  -9   0   5        5.68       10.44      6.35 o
  -7   0   5      497.19      508.85     29.60 o
  -5   0   5      902.11      937.43     16.01 o
  -3   0   5     4642.31     4746.61     69.33 o
  -1   0   5       56.63      120.50     10.00 o
   1   0   5     6934.03     6876.80    126.94 o
   3   0   5     7026.62     7330.99     79.91 o
   5   0   5      327.52      303.79      6.70 o
   7   0   5      153.67      133.66      9.82 o
   9   0   5        5.42        9.52     10.08 o
 -10   1   5        6.18       18.27      7.84 o
  -9   1   5        2.47        0.99      4.05 o
  -8   1   5       33.34       38.94      4.68 o
  -7   1   5        0.12       -3.35      3.35 o
  -6   1   5      591.28      644.82      9.83 o
  -5   1   5       14.99        9.43      2.22 o
  -4   1   5      293.45      343.28      5.82 o
  -3   1   5      697.78      727.00      9.42 o
  -2   1   5        1.63        6.68      0.75 o
  -1   1   5     4210.13     4192.43     34.10 o
   0   1   5      103.87      122.95      1.96 o
   1   1   5     5622.14     5798.98     71.92 o
   2   1   5      456.26      471.39      3.92 o
   3   1   5     1136.19     1111.79      9.63 o
   4   1   5      150.66      167.88      3.70 o
   5   1   5        1.66        1.64      1.15 o
   6   1   5       33.29       44.91      2.80 o
   7   1   5      181.60      178.72      6.74 o
   8   1   5       18.38       18.45      6.53 o
   9   1   5       12.93       20.27      7.41 o
 -10   2   5       10.03       16.76      7.76 o
  -9   2   5       10.04       22.42      7.38 o
  -8   2   5       12.97       17.17      4.18 o
  -7   2   5       59.45       56.21      5.14 o
  -6   2   5       15.77        9.88      3.33 o
  -5   2   5      324.63      301.93      5.92 o
  -4   2   5      606.51      639.95      8.10 o
  -3   2   5      159.53      191.04      3.76 o
  -2   2   5      193.92      173.02      2.61 o
  -1   2   5     2958.34     2926.34     29.91 o
   0   2   5        2.73        0.36      0.74 o
   1   2   5     6255.58     5893.91     65.84 o
   2   2   5       38.65       29.90      1.07 o
   3   2   5       56.51       66.71      1.50 o
   4   2   5      316.71      270.88      3.96 o
   5   2   5      421.68      414.43      5.49 o
   6   2   5        2.39       -1.57      1.57 o
   7   2   5       12.39       15.89      3.42 o
   8   2   5       36.86       51.42     10.98 o
   9   2   5        9.17        2.53      9.16 o
 -10   3   5        0.80       -8.61      8.61 o
  -9   3   5        9.63       19.21      4.88 o
  -8   3   5       23.57       30.05      5.32 o
  -7   3   5       13.94       22.62      4.33 o
  -6   3   5       48.86       53.24      4.52 o
  -5   3   5       77.96       64.03      3.02 o
  -4   3   5       74.99       98.65      3.30 o
  -3   3   5      945.34      783.80      9.40 o
  -2   3   5      587.47      490.10      5.35 o
  -1   3   5     2282.53     2189.59     16.52 o
   0   3   5      810.20      837.76      6.99 o
   1   3   5        7.88       43.94      3.82 o
   2   3   5       74.87      100.34      1.87 o
   3   3   5      186.00      209.91      2.69 o
   4   3   5     1905.74     2085.75     17.56 o
   5   3   5      102.66      100.23      3.10 o
   6   3   5       23.97       24.41      2.48 o
   7   3   5        0.21       -3.22      3.65 o
   8   3   5       41.99       32.95      7.51 o
   9   3   5        2.89       14.13      9.98 o
 -10   4   5        0.33        4.24      7.37 o
  -9   4   5       21.48       40.49      6.49 o
  -8   4   5        1.90        0.64      4.21 o
  -7   4   5       76.77       73.08      8.43 o
  -6   4   5        5.19       -1.36      2.48 o
  -5   4   5       16.05       17.38      2.25 o
  -4   4   5      729.47      781.96      9.47 o
  -3   4   5      236.18      196.85      3.69 o
  -2   4   5     1568.72     1555.83     12.62 o
  -1   4   5      333.75      416.53      4.22 o
   0   4   5     1389.14     1503.60     11.55 o
   1   4   5     4739.99     4787.27     39.00 o
   2   4   5       43.07       53.25      1.73 o
   3   4   5      488.42      494.25      5.19 o
   4   4   5      121.92      113.38      4.10 o
   5   4   5       12.40        6.70      1.38 o
   6   4   5      148.16      161.59      4.77 o
   7   4   5       72.51       63.08      6.33 o
   8   4   5       54.13       42.07      7.86 o
   9   4   5        2.47       17.71     10.65 o
  -9   5   5       20.70       44.60     14.72 o
  -8   5   5       19.89       18.54      4.84 o
  -7   5   5       83.86       78.86      7.37 o
  -6   5   5      270.32      248.82      7.02 o
  -5   5   5       10.30       10.35      2.07 o
  -4   5   5       55.44       56.56      2.91 o
  -3   5   5       49.86       52.03      2.12 o
  -2   5   5     1798.28     1832.93     14.77 o
  -1   5   5       70.30       95.97      1.83 o
   0   5   5      762.09      758.01      6.38 o
   1   5   5      131.95      127.84      1.86 o
   2   5   5     1307.06     1300.51     12.38 o
   3   5   5        9.00        8.21      0.97 o
   4   5   5      125.85      135.42      3.33 o
   5   5   5      246.90      210.12      5.32 o
   6   5   5      563.30      584.37     10.59 o
   7   5   5       27.49       11.27      4.28 o
   8   5   5        3.55        1.79      5.92 o
   9   5   5       21.37       32.28     12.23 o
  -9   6   5        1.35        4.27      8.63 o
  -8   6   5        2.24        6.07      5.60 o
  -7   6   5      332.72      324.58     11.99 o
  -6   6   5        3.05       -0.28      2.73 o
  -5   6   5        8.98       11.98      2.38 o
  -4   6   5        0.87        1.75      1.49 o
  -3   6   5      154.68      157.89      3.21 o
  -2   6   5     1019.76      876.14      8.49 o
  -1   6   5     5101.99     5291.98     39.12 o
   0   6   5     1708.87     1768.36     15.56 o
   1   6   5     1850.83     1784.53     15.54 o
   2   6   5     1027.53     1077.11     10.14 o
   3   6   5     1267.49     1224.78     13.58 o
   4   6   5      240.18      226.44      4.22 o
   5   6   5       99.56      102.01      3.54 o
   6   6   5        5.61       15.34      2.99 o
   7   6   5        2.53        6.62      6.05 o
   8   6   5        1.87       -0.89      7.40 o
   9   6   5       33.01       18.61     11.54 o
  -9   7   5        8.67        4.41      6.23 o
  -8   7   5       45.83       51.83      8.14 o
  -7   7   5      481.08      479.59     13.60 o
  -6   7   5      234.62      216.96      7.36 o
  -5   7   5       94.58      114.45      5.68 o
  -4   7   5      352.95      310.09      5.52 o
  -3   7   5       29.76       28.43      2.02 o
  -2   7   5       76.48       76.83      2.20 o
  -1   7   5     3135.45     3283.70     26.38 o
   0   7   5     1863.97     1995.27     18.76 o
   1   7   5        0.36       32.05      3.74 o
   2   7   5      101.43       97.61      3.57 o
   3   7   5        4.24        4.43      1.14 o
   4   7   5        0.92        5.38      1.65 o
   5   7   5      590.05      571.31     10.21 o
   6   7   5       50.24       45.85      3.79 o
   7   7   5      199.81      213.84      9.64 o
   8   7   5        3.12       11.83      9.93 o
   9   7   5        1.78       -6.78      9.50 o
  -9   8   5        0.46        5.27     13.82 o
  -8   8   5      106.88      125.37     10.14 o
  -7   8   5       50.00       42.15      5.40 o
  -6   8   5        0.42       -1.33      2.98 o
  -5   8   5        2.06       13.41      2.64 o
  -4   8   5      245.78      233.07      4.54 o
  -3   8   5      845.33      750.59      9.08 o
  -2   8   5      155.46      170.01      3.23 o
  -1   8   5     2918.13     3048.00     24.86 o
   0   8   5      465.63      485.05      6.18 o
   1   8   5     1544.31     1589.42     16.63 o
   2   8   5      239.00      230.96      4.09 o
   3   8   5       18.06       28.49      2.71 o
   4   8   5      250.61      271.03      5.43 o
   5   8   5      761.18      735.29     15.90 o
   6   8   5       31.43       25.31      3.37 o
   7   8   5       15.21       19.93      5.07 o
   8   8   5        7.76        4.12      9.91 o
   9   8   5        2.41       -5.07      9.85 o
  -9   9   5        0.11        6.04      6.91 o
  -8   9   5        2.08        7.12      5.94 o
  -7   9   5       18.27       18.31      4.82 o
  -6   9   5      117.18      131.95      6.63 o
  -5   9   5        1.09       -2.10      2.10 o
  -4   9   5      328.09      369.84      6.69 o
  -3   9   5      236.07      218.36      4.97 o
  -2   9   5        7.47       17.77      1.63 o
  -1   9   5      245.91      226.36      3.88 o
   0   9   5      748.96      772.71      8.33 o
   1   9   5        1.43        2.74      1.19 o
   2   9   5       46.85       51.03      2.55 o
   3   9   5     1096.15      997.73     11.41 o
   4   9   5      255.46      251.46      6.40 o
   5   9   5        6.41        8.70      3.22 o
   6   9   5        4.79        6.51      2.96 o
   7   9   5       14.07        6.78      4.49 o
   8   9   5        3.98       12.59     10.34 o
  -8  10   5        0.40       -2.58      6.10 o
  -7  10   5        2.87        6.58      4.59 o
  -6  10   5       11.54       19.79      3.46 o
  -5  10   5      162.24      187.26      5.71 o
  -4  10   5       82.39       67.34      3.40 o
  -3  10   5       76.13       84.90      3.20 o
  -2  10   5      117.14      125.80      3.75 o
  -1  10   5       19.33       20.94      1.93 o
   0  10   5      161.34      185.26      3.77 o
   1  10   5       79.45       98.76      2.85 o
   2  10   5       42.25       37.08      1.97 o
   3  10   5       17.61       22.03      2.35 o
   4  10   5       75.94       74.53      4.02 o
   5  10   5        1.07       -0.16      2.71 o
   6  10   5      173.27      156.42      7.10 o
   7  10   5      122.39      112.01      9.77 o
   8  10   5       22.23       15.66     10.98 o
  -8  11   5       10.65        7.34      6.71 o
  -7  11   5       27.57       32.37      6.91 o
  -6  11   5       24.29       17.97      4.09 o
  -5  11   5       30.84       26.13      3.24 o
  -4  11   5      116.26      100.26      4.66 o
  -3  11   5       24.11       25.87      2.59 o
  -2  11   5      483.90      501.39      8.36 o
  -1  11   5      243.98      235.28      4.98 o
   0  11   5      397.02      392.58      6.42 o
   1  11   5        0.01        1.15      1.75 o
   2  11   5        7.88       22.80      2.19 o
   3  11   5      228.21      204.47      5.19 o
   4  11   5        3.50       11.16      2.88 o
   5  11   5        9.83        1.50      2.93 o
   6  11   5        2.33        1.73      4.23 o
   7  11   5        0.90       -4.39      4.39 o
   8  11   5        6.57        1.64      9.45 o
  -8  12   5       17.76       28.61      7.89 o
  -7  12   5        2.46        6.42      6.67 o
  -6  12   5      157.47      175.54      7.81 o
  -5  12   5        9.06       11.54      3.30 o
  -4  12   5      183.41      161.52      5.38 o
  -3  12   5       30.07       34.58      2.99 o
  -2  12   5        1.27        8.39      2.46 o
  -1  12   5       26.07       28.12      2.45 o
   0  12   5       47.70       41.90      2.59 o
   1  12   5        0.53        1.70      1.77 o
   2  12   5       45.88       49.81      3.27 o
   3  12   5       16.45       16.34      2.95 o
   4  12   5      359.93      376.60      8.82 o
   5  12   5        8.79       11.36      3.67 o
   6  12   5        0.86       -0.61      4.40 o
   7  12   5        0.71       -3.78      4.77 o
   8  12   5       27.24       40.99      8.60 o
  -7  13   5        0.16       -0.07      4.80 o
  -6  13   5        0.80       -0.32      4.36 o
  -5  13   5       60.98       58.36      5.03 o
  -4  13   5       20.88       25.44      4.02 o
  -3  13   5      220.50      255.72      7.15 o
  -2  13   5     1308.84     1308.62     18.63 o
  -1  13   5      324.74      304.17      6.79 o
   0  13   5      430.10      397.76      8.16 o
   1  13   5        8.04       14.19      3.12 o
   2  13   5       36.89       53.89      4.28 o
   3  13   5      113.52      157.32      5.84 o
   4  13   5      201.23      209.15      8.23 o
   5  13   5        9.46       11.42      3.88 o
   6  13   5        8.15        7.29      4.82 o
   7  13   5        4.55        1.23      5.09 o
  -7  14   5       27.84       22.57      7.67 o
  -6  14   5       69.35       71.24      6.96 o
  -5  14   5       17.03       11.22      3.81 o
  -4  14   5       67.57       68.34      5.27 o
  -3  14   5       51.36       38.86      4.41 o
  -2  14   5      122.45      130.07      6.23 o
  -1  14   5       33.07       19.87      3.79 o
   0  14   5        0.59       -0.26      3.15 o
   1  14   5        3.20        7.11      4.01 o
   2  14   5        6.21        5.01      3.18 o
   3  14   5        9.90        9.23      3.53 o
   4  14   5       77.49       86.50      5.72 o
   5  14   5      111.97      126.80      8.01 o
   6  14   5       51.68       49.15      6.51 o
   7  14   5        0.54        1.24      5.29 o
  -6  15   5        0.76        0.93      6.07 o
  -5  15   5       57.95       62.69      8.31 o
  -4  15   5      133.47      153.85      8.37 o
  -3  15   5      146.46      153.39      7.06 o
  -2  15   5      444.90      465.59     11.50 o
  -1  15   5       62.07       64.29      4.93 o
   0  15   5        7.24       -2.69      3.07 o
   1  15   5        0.77       -2.85      2.85 o
   2  15   5       47.91       64.44      4.94 o
   3  15   5      139.36      142.02      6.74 o
   4  15   5      106.44      144.28      6.99 o
   5  15   5        1.37       11.15      5.30 o
   6  15   5       15.84       13.14      5.67 o
  -6  16   5        3.31        1.85      6.67 o
  -5  16   5        0.79        4.73      6.26 o
  -4  16   5        0.00        2.31      5.36 o
  -3  16   5        3.16       -3.38      3.38 o
  -2  16   5        4.63        8.90      3.65 o
  -1  16   5        0.72        0.12      3.54 o
   0  16   5       10.95       14.07      3.73 o
   1  16   5       65.99       67.33      7.62 o
   2  16   5       98.77      111.78      6.17 o
   3  16   5       19.52       17.52      4.33 o
   4  16   5        0.32       -0.20      4.66 o
   5  16   5        3.46       -0.19      4.62 o
   6  16   5        0.09       -5.27      5.27 o
  -5  17   5        8.48       11.78      7.11 o
  -4  17   5       13.45       19.37      6.75 o
  -3  17   5       21.34       13.66      5.81 o
  -2  17   5        0.14        0.43      3.82 o
  -1  17   5       10.61       17.60      4.25 o
   0  17   5        5.10        3.57      3.61 o
   1  17   5        6.83       11.41      6.32 o
   2  17   5        1.81        3.60      3.80 o
   3  17   5       49.91       43.00      9.32 o
   4  17   5       19.98       17.16      5.64 o
   5  17   5       14.39        4.49      5.39 o
  -4  18   5       48.80       55.39      8.59 o
  -3  18   5       49.99       53.97      8.93 o
  -2  18   5        6.73        9.45      6.06 o
  -1  18   5        0.32        2.34      3.83 o
   0  18   5        0.00        0.10      4.26 o
   1  18   5        0.38        0.47      3.76 o
   2  18   5        3.89        8.37      4.09 o
   3  18   5        4.46        3.01      5.93 o
   4  18   5       30.40       20.21      7.42 o
  -3  19   5       13.84       24.82      7.28 o
  -2  19   5        2.17        4.25      6.35 o
  -1  19   5       10.72       16.47      6.82 o
   0  19   5        1.79        8.56      6.78 o
   1  19   5        4.37        0.43      5.70 o
   2  19   5        0.02       -4.58      7.83 o
   3  19   5       12.20        5.96      9.88 o
  -1  20   5       30.96       21.33      7.46 o
   0  20   5        9.49        9.45      9.39 o
   1  20   5       44.87       55.01     12.21 o
 -10   0   6       23.41       43.03     12.72 o
  -8   0   6      202.17      168.07     10.17 o
  -6   0   6      524.00      500.93     12.92 o
  -4   0   6      257.49      311.14      8.43 o
  -2   0   6       25.57       36.50      2.73 o
   0   0   6     6070.52     6105.26    158.65 o
   2   0   6      929.66     1018.45     13.39 o
   4   0   6      596.16      486.34     10.60 o
   6   0   6      654.12      575.25     12.41 o
   8   0   6       17.21       27.44     10.08 o
 -10   1   6        1.54        7.17     11.10 o
  -9   1   6        0.12       -0.69      4.08 o
  -8   1   6        8.70        8.55      3.83 o
  -7   1   6        3.36        4.91      5.31 o
  -6   1   6        1.53        8.95      2.43 o
  -5   1   6       18.38       22.42      2.30 o
  -4   1   6      740.00      719.82      9.56 o
  -3   1   6     2219.36     2545.89     29.60 o
  -2   1   6       30.76       29.52      1.35 o
  -1   1   6     1741.67     1674.74     14.12 o
   0   1   6    15420.62    15364.63    188.13 o
   1   1   6      230.65      247.93      4.50 o
   2   1   6        0.24        1.34      0.56 o
   3   1   6     3031.20     3365.41     27.87 o
   4   1   6      252.62      266.18      3.96 o
   5   1   6       18.43       18.58      1.62 o
   6   1   6      431.07      406.83      7.05 o
   7   1   6        2.06        0.79      3.46 o
   8   1   6       28.18       22.08      6.83 o
   9   1   6        0.32        3.43      6.78 o
 -10   2   6        0.00       -6.08      9.28 o
  -9   2   6        6.24        5.77      4.42 o
  -8   2   6        8.20        8.57      4.54 o
  -7   2   6       27.58       25.48      3.81 o
  -6   2   6      207.21      200.23      6.26 o
  -5   2   6      750.75      742.52      9.70 o
  -4   2   6       85.31       95.78      3.29 o
  -3   2   6        0.77        0.86      1.07 o
  -2   2   6     1943.59     1854.03     18.44 o
  -1   2   6       66.86       98.02      1.76 o
   0   2   6     3299.85     3114.44     34.12 o
   1   2   6     3550.43     3540.47     39.13 o
   2   2   6       16.01       28.05      2.58 o
   3   2   6       58.47       43.24      1.23 o
   4   2   6      541.30      552.75      6.08 o
   5   2   6      173.68      173.61      3.65 o
   6   2   6        9.06        6.83      1.85 o
   7   2   6      131.01      149.27      7.96 o
   8   2   6        0.79       -4.31      4.89 o
   9   2   6       36.35       42.36     10.19 o
 -10   3   6       18.61       11.09      7.74 o
  -9   3   6        6.83        5.46      4.28 o
  -8   3   6        4.18        3.39      4.29 o
  -7   3   6       77.77       80.85      5.01 o
  -6   3   6        7.10       12.14      2.83 o
  -5   3   6      302.93      286.97      5.91 o
  -4   3   6        3.40        9.97      1.66 o
  -3   3   6      170.85      230.29      5.14 o
  -2   3   6        0.22       29.82      7.46 o
  -1   3   6      987.31      978.21      7.55 o
   0   3   6       47.30       32.91      0.86 o
   1   3   6      640.99      677.50      7.81 o
   2   3   6     3693.82     3602.71     31.49 o
   3   3   6     1104.00     1119.77      9.72 o
   4   3   6       34.37       35.23      1.39 o
   5   3   6       55.20       57.24      2.73 o
   6   3   6      154.72      165.87      5.20 o
   7   3   6       65.08       76.33      7.91 o
   8   3   6        1.28       -0.04      5.45 o
   9   3   6       22.59       32.38      8.37 o
  -9   4   6      114.14      121.87      8.49 o
  -8   4   6       39.23       32.68      5.40 o
  -7   4   6        3.17        1.83      3.15 o
  -6   4   6       51.44       45.34      3.75 o
  -5   4   6       13.07       15.72      2.29 o
  -4   4   6       24.08       18.65      1.84 o
  -3   4   6     2332.40     2436.47     24.56 o
  -2   4   6      793.63      772.97      9.90 o
  -1   4   6       11.49       13.44      0.74 o
   0   4   6      195.79      192.90      2.34 o
   1   4   6      194.60      148.32      2.13 o
   2   4   6      493.07      454.50      5.17 o
   3   4   6        1.05       17.36      3.91 o
   4   4   6      136.19      132.73      2.45 o
   5   4   6      106.94       95.86      2.50 o
   6   4   6       18.52       19.26      2.84 o
   7   4   6        5.70        5.66      4.06 o
   8   4   6       14.40       14.96      6.82 o
   9   4   6        7.57       -8.65      8.65 o
  -9   5   6        5.26       -0.39      6.22 o
  -8   5   6        9.69       14.72      4.70 o
  -7   5   6        7.54       14.63      4.91 o
  -6   5   6       54.98       74.33      4.80 o
  -5   5   6       51.21       59.07      3.10 o
  -4   5   6       10.91        7.93      1.90 o
  -3   5   6     2008.98     2061.93     19.86 o
  -2   5   6     1859.76     1851.18     14.92 o
  -1   5   6       62.38       67.67      2.69 o
   0   5   6     1104.16     1239.86     10.38 o
   1   5   6      457.92      453.35      4.89 o
   2   5   6      197.85      198.54      3.13 o
   3   5   6     3248.52     3300.02     27.88 o
   4   5   6       87.71       98.04      2.53 o
   5   5   6      186.93      183.83      3.75 o
   6   5   6        2.29        5.30      2.81 o
   7   5   6       15.87       20.12      4.53 o
   8   5   6        0.20       -0.85      9.46 o
   9   5   6        6.00        1.20     10.08 o
  -9   6   6        2.00        4.25      6.29 o
  -8   6   6       17.68       17.70      5.22 o
  -7   6   6       24.63       16.73      4.55 o
  -6   6   6       55.08       51.40      4.72 o
  -5   6   6       31.69       32.94      3.14 o
  -4   6   6      232.92      223.56      4.55 o
  -3   6   6      486.37      471.78      6.00 o
  -2   6   6     1877.95     1923.63     16.41 o
  -1   6   6     3115.66     3186.34     25.49 o
   0   6   6     8296.80     8945.44     67.81 o
   1   6   6      128.09      132.41      4.22 o
   2   6   6       12.99       17.27      2.40 o
   3   6   6      361.66      376.34      5.00 o
   4   6   6       37.71       42.53      2.53 o
   5   6   6       38.90       38.74      2.31 o
   6   6   6      545.14      501.79     11.15 o
   7   6   6       12.58        8.00      5.16 o
   8   6   6        5.86        1.01      6.07 o
   9   6   6       42.35       27.23     12.49 o
  -9   7   6       20.28       19.65      7.27 o
  -8   7   6       63.71       82.50      8.95 o
  -7   7   6        6.95       18.26      4.81 o
  -6   7   6        7.27        6.72      3.35 o
  -5   7   6      269.78      247.87      6.75 o
  -4   7   6       15.11       30.63      2.06 o
  -3   7   6      223.06      228.56      4.03 o
  -2   7   6       14.37       12.42      1.31 o
  -1   7   6      378.18      408.61      5.14 o
   0   7   6     2679.96     2896.10     23.35 o
   1   7   6     1965.02     1896.63     17.96 o
   2   7   6      695.04      698.18      7.72 o
   3   7   6       36.63       41.19      1.71 o
   4   7   6      716.39      729.51      8.78 o
   5   7   6        7.31        9.97      2.57 o
   6   7   6       38.93       43.67      3.75 o
   7   7   6      303.43      290.73     11.13 o
   8   7   6      105.18      120.48     15.72 o
   9   7   6        6.74        5.40     10.42 o
  -9   8   6        4.30        7.22      6.61 o
  -8   8   6        0.20        5.95      5.02 o
  -7   8   6        6.95       14.55      4.48 o
  -6   8   6      161.13      182.48      7.21 o
  -5   8   6      302.17      271.87      5.95 o
  -4   8   6       27.27       21.79      2.28 o
  -3   8   6       96.97       90.33      2.93 o
  -2   8   6      442.22      385.27      5.03 o
  -1   8   6      832.71      836.43      8.28 o
   0   8   6     2023.84     2116.24     20.08 o
   1   8   6      341.96      392.03      5.19 o
   2   8   6     1380.32     1410.13     13.32 o
   3   8   6      240.87      219.08      3.81 o
   4   8   6       90.51       85.65      3.05 o
   5   8   6       14.04       20.70      3.46 o
   6   8   6      324.92      304.50      7.86 o
   7   8   6       82.64       83.15      7.19 o
   8   8   6       74.02       60.00     13.26 o
   9   8   6        1.62       -3.33      9.62 o
  -9   9   6        0.01        3.44      9.27 o
  -8   9   6       87.82       79.27      8.90 o
  -7   9   6       18.26       20.92      5.07 o
  -6   9   6       20.46       13.88      3.18 o
  -5   9   6      143.45      108.24      4.39 o
  -4   9   6       45.19       41.65      3.26 o
  -3   9   6      291.28      260.53      4.97 o
  -2   9   6      295.08      315.61      5.17 o
  -1   9   6        8.85        5.31      1.37 o
   0   9   6      647.04      634.38      7.79 o
   1   9   6       19.24       21.90      1.56 o
   2   9   6       27.79       27.01      1.66 o
   3   9   6       25.97       30.24      1.89 o
   4   9   6       32.13       35.15      3.10 o
   5   9   6       62.10       81.71      6.98 o
   6   9   6       33.64       43.04      7.04 o
   7   9   6       77.21       63.82      8.04 o
   8   9   6        0.72       -2.87      9.42 o
   9   9   6       22.36       27.59     13.59 o
  -8  10   6       47.83       59.90      8.78 o
  -7  10   6       56.68       57.15      6.31 o
  -6  10   6        0.02        0.94      2.95 o
  -5  10   6       60.32       47.23      3.54 o
  -4  10   6        6.63        3.20      2.16 o
  -3  10   6      131.90      125.40      4.01 o
  -2  10   6      387.25      408.69      6.29 o
  -1  10   6      473.55      477.29      6.61 o
   0  10   6       15.32       21.61      1.61 o
   1  10   6      463.49      471.10      8.67 o
   2  10   6       25.59       22.93      1.75 o
   3  10   6       29.70       23.62      2.32 o
   4  10   6      358.00      344.78      7.88 o
   5  10   6       11.74       14.23      3.54 o
   6  10   6      274.75      283.79     11.01 o
   7  10   6       13.40       19.70      6.76 o
   8  10   6        0.11        5.63      9.75 o
  -8  11   6        8.75       -2.76      6.06 o
  -7  11   6        5.53       10.88      4.99 o
  -6  11   6        0.07        0.50      3.38 o
  -5  11   6        6.09        7.30      3.07 o
  -4  11   6      544.09      478.97      9.21 o
  -3  11   6      435.39      444.31      7.58 o
  -2  11   6      217.58      196.98      4.81 o
  -1  11   6        6.49        4.32      1.79 o
   0  11   6       66.20       67.49      2.58 o
   1  11   6       34.20       30.65      2.28 o
   2  11   6       74.31       67.09      3.67 o
   3  11   6      359.18      372.25      8.07 o
   4  11   6       83.47       86.33      4.95 o
   5  11   6      223.69      195.85      6.68 o
   6  11   6       73.89       77.26      6.49 o
   7  11   6        0.60        7.02      4.88 o
   8  11   6        2.09        6.01      6.75 o
  -8  12   6       18.52       32.60     10.39 o
  -7  12   6        5.86        9.69      6.49 o
  -6  12   6       15.67       12.10      6.49 o
  -5  12   6       21.18       20.01      3.53 o
  -4  12   6       12.36       10.56      3.16 o
  -3  12   6      156.25      141.91      5.00 o
  -2  12   6      116.10      121.71      4.49 o
  -1  12   6       10.81       11.41      2.23 o
   0  12   6       71.93       70.08      3.10 o
   1  12   6       97.42       99.46      4.23 o
   2  12   6      127.37      119.10      5.24 o
   3  12   6        5.75        4.31      2.61 o
   4  12   6       14.97       21.67      3.28 o
   5  12   6      267.32      259.78      8.50 o
   6  12   6       97.02      105.88      8.88 o
   7  12   6       50.68       52.59      6.66 o
   8  12   6       51.01       62.23      7.49 o
  -7  13   6        6.25       11.26      8.19 o
  -6  13   6       47.33       44.27      5.15 o
  -5  13   6       19.12       20.51      3.59 o
  -4  13   6       10.88       20.60      3.53 o
  -3  13   6       43.70       42.97      4.34 o
  -2  13   6       66.69       61.73      4.67 o
  -1  13   6      128.37      130.44      5.93 o
   0  13   6       10.54        9.44      2.95 o
   1  13   6      238.29      217.48      6.86 o
   2  13   6      202.60      200.68      6.81 o
   3  13   6       72.16       72.71      4.38 o
   4  13   6      143.93      123.80      6.19 o
   5  13   6       21.54       20.62      4.79 o
   6  13   6       14.04        8.02      7.29 o
   7  13   6       14.40       13.68      5.67 o
  -7  14   6        0.69        2.40      5.52 o
  -6  14   6        0.24        1.16      4.78 o
  -5  14   6        0.02       -0.28      3.55 o
  -4  14   6       49.33       45.87      4.64 o
  -3  14   6       67.82       70.90      5.30 o
  -2  14   6        0.05        4.29      3.24 o
  -1  14   6       56.37       54.91      4.39 o
   0  14   6        7.72        5.83      3.08 o
   1  14   6        0.04        0.80      2.81 o
   2  14   6        0.19        1.77      2.96 o
   3  14   6      146.57      133.35      6.29 o
   4  14   6       25.88       25.84      4.15 o
   5  14   6      157.91      146.40      8.26 o
   6  14   6        2.14        3.91      5.11 o
   7  14   6        0.04       -0.20      5.34 o
  -6  15   6        5.26       -1.53      4.85 o
  -5  15   6        0.06       -0.33      5.76 o
  -4  15   6       35.04       46.42     10.25 o
  -3  15   6       15.39       23.39      4.22 o
  -2  15   6       59.07       63.91      7.41 o
  -1  15   6      188.80      157.38      7.22 o
   0  15   6        2.71       -3.03      3.03 o
   1  15   6       42.16       45.11      4.38 o
   2  15   6        1.50        0.81      3.15 o
   3  15   6       99.06      114.10      6.21 o
   4  15   6       43.43       39.73      5.69 o
   5  15   6       54.39       49.70      7.28 o
   6  15   6       18.81       15.29      5.62 o
  -6  16   6        2.48       -4.36      6.53 o
  -5  16   6       35.85       37.10      7.69 o
  -4  16   6       16.51       21.85      5.24 o
  -3  16   6        5.22        7.13      3.94 o
  -2  16   6       30.94       32.67      4.42 o
  -1  16   6       55.86       57.96      5.16 o
   0  16   6       39.07       31.51      4.40 o
   1  16   6        4.37        0.07      3.40 o
   2  16   6        0.02       -1.53      3.43 o
   3  16   6        9.77        1.05      3.68 o
   4  16   6       20.23       16.19      5.94 o
   5  16   6        0.55       -3.24      4.66 o
   6  16   6       10.64        3.48      5.56 o
  -5  17   6        0.28        8.02      6.98 o
  -4  17   6       15.79       23.95      7.21 o
  -3  17   6        0.01       -5.88      5.88 o
  -2  17   6       20.52       19.97      4.40 o
  -1  17   6       22.88       25.65      4.45 o
   0  17   6        3.21        4.72      4.06 o
   1  17   6        5.81        5.71      4.14 o
   2  17   6        6.36        8.93      4.04 o
   3  17   6        2.45       -2.65      5.67 o
   4  17   6       10.22       14.26      5.53 o
   5  17   6        2.19        8.08      5.52 o
  -4  18   6       28.64       13.75      6.98 o
  -3  18   6       22.26       29.55      7.58 o
  -2  18   6       10.18       13.77      6.43 o
  -1  18   6        0.79        6.47      3.98 o
   0  18   6        0.44        0.03      3.91 o
   1  18   6        6.03       12.38      4.30 o
   2  18   6       62.62       54.40      6.47 o
   3  18   6        0.77       10.47      5.18 o
   4  18   6        7.06        5.31      5.37 o
  -3  19   6        0.32       -5.86      5.86 o
  -2  19   6        0.15       -2.82      9.65 o
  -1  19   6        4.58       -0.21      5.90 o
   0  19   6        6.34        6.70      6.24 o
   1  19   6        0.92       -2.15      4.73 o
   2  19   6        1.56       -0.84      6.59 o
   3  19   6       16.52       14.37      7.24 o
  -1  20   6        3.98        2.48      8.91 o
   0  20   6       50.07       46.76     11.44 o
   1  20   6        4.93        9.14      9.68 o
  -9   0   7       17.75       17.52      7.27 o
  -7   0   7      140.22      134.78      7.38 o
  -5   0   7        0.17        0.96      2.46 o
  -3   0   7     1490.95     1562.27     76.04 o
  -1   0   7     1213.42     1226.59     18.18 o
   1   0   7     1620.76     1827.73     43.63 o
   3   0   7     1670.66     1891.69     21.73 o
   5   0   7      717.05      713.46     19.88 o
   7   0   7      198.26      202.54     16.43 o
   9   0   7       99.35      110.01     15.92 o
 -10   1   7       22.49       19.10      7.98 o
  -9   1   7        0.39       -0.09      4.00 o
  -8   1   7        2.65        0.24      6.41 o
  -7   1   7        1.58        4.69      4.01 o
  -6   1   7       42.10       46.79      3.68 o
  -5   1   7        5.55        3.14      2.24 o
  -4   1   7       47.24       46.33      2.76 o
  -3   1   7      124.10      132.62      4.10 o
  -2   1   7      529.05      541.54      6.58 o
  -1   1   7     1238.21     1214.14     11.96 o
   0   1   7      242.14      228.27     11.17 o
   1   1   7     5449.96     5467.72     77.77 o
   2   1   7      381.91      361.25      3.66 o
   3   1   7        5.46       11.69      1.04 o
   4   1   7       33.09       46.13      1.49 o
   5   1   7        4.19        7.46      1.39 o
   6   1   7      163.73      192.93      5.35 o
   7   1   7       36.40       37.86      6.67 o
   8   1   7        0.00        5.55      7.18 o
   9   1   7        4.69       -4.82      6.46 o
  -9   2   7        0.11       -2.48      3.90 o
  -8   2   7       50.02       52.13      5.97 o
  -7   2   7       44.64       39.90      4.15 o
  -6   2   7       46.55       45.58      3.95 o
  -5   2   7      260.99      256.04      6.01 o
  -4   2   7       78.73      110.73      4.34 o
  -3   2   7       29.10       27.94      1.73 o
  -2   2   7        5.72       16.82      1.24 o
  -1   2   7      808.14      770.35      8.09 o
   0   2   7     1158.18     1031.03     15.55 o
   1   2   7      628.96      628.48     10.36 o
   2   2   7      131.59      170.78      2.15 o
   3   2   7       61.32       56.83      1.65 o
   4   2   7      335.41      341.27      5.47 o
   5   2   7      252.31      247.14      3.92 o
   6   2   7      126.48      129.42      4.52 o
   7   2   7       78.41       72.09      7.91 o
   8   2   7        7.35       -1.50     10.23 o
   9   2   7        0.26        3.52      7.06 o
  -9   3   7        4.97        2.87      5.53 o
  -8   3   7        3.00       -2.43      4.23 o
  -7   3   7        0.22        1.76      3.13 o
  -6   3   7      329.86      274.74      8.04 o
  -5   3   7        1.40        0.51      1.76 o
  -4   3   7     2298.14     2313.87     24.09 o
  -3   3   7       44.61       27.78      1.58 o
  -2   3   7      897.69      946.52     10.38 o
  -1   3   7      256.31      265.58      3.26 o
   0   3   7      438.84      518.15      4.87 o
   1   3   7      140.46      177.93      3.05 o
   2   3   7       47.00       44.37      1.46 o
   3   3   7      194.13      153.27      2.79 o
   4   3   7      679.77      699.19      7.32 o
   5   3   7        1.12        0.73      1.19 o
   6   3   7       17.80       24.38      3.82 o
   7   3   7       52.74       71.88     10.12 o
   8   3   7       39.74       33.85      7.76 o
   9   3   7        0.82       -4.09      6.41 o
  -9   4   7       10.57        9.36      5.18 o
  -8   4   7        0.69       -0.79      4.01 o
  -7   4   7        9.42       -2.15      3.04 o
  -6   4   7       32.78       43.34      4.02 o
  -5   4   7      244.69      237.60      5.44 o
  -4   4   7      558.96      541.91     10.84 o
  -3   4   7       35.71       38.77      1.96 o
  -2   4   7       17.05       67.60      5.68 o
  -1   4   7        2.58        5.92      0.58 o
   0   4   7      521.15      524.54      4.87 o
   1   4   7       41.40       40.46      1.52 o
   2   4   7     5753.12     5734.58     82.53 o
   3   4   7       34.99       27.33      1.30 o
   4   4   7      478.79      532.96      6.04 o
   5   4   7        7.94        7.79      1.29 o
   6   4   7       93.65       76.62      6.13 o
   7   4   7       65.93       45.04      7.36 o
   8   4   7      229.49      258.97     14.61 o
   9   4   7        0.43        1.64      9.83 o
  -9   5   7       15.02       16.71      5.80 o
  -8   5   7        3.94       10.19      4.62 o
  -7   5   7       36.20       39.56      4.39 o
  -6   5   7      505.58      460.87     10.67 o
  -5   5   7       66.26       44.54      3.43 o
  -4   5   7      168.53      177.76      5.43 o
  -3   5   7      123.58      117.75      2.95 o
  -2   5   7       28.57       34.23      1.75 o
  -1   5   7       37.34       37.55      1.55 o
   0   5   7     3482.13     3790.58     29.57 o
   1   5   7        2.41        2.66      0.73 o
   2   5   7      506.72      428.79      5.59 o
   3   5   7       19.46       38.84      1.53 o
   4   5   7      427.92      434.73      6.61 o
   5   5   7       22.97       25.98      1.68 o
   6   5   7      112.03      122.77      9.69 o
   7   5   7        5.80        8.75      5.67 o
   8   5   7       34.93       52.11     20.39 o
   9   5   7       18.60       38.78     12.54 o
  -9   6   7       22.39       43.70      8.13 o
  -8   6   7       37.81       47.13      6.15 o
  -7   6   7        4.79       10.54      4.31 o
  -6   6   7       28.01       30.07      3.86 o
  -5   6   7        1.51        2.70      2.41 o
  -4   6   7        0.29       -0.25      1.36 o
  -3   6   7      436.25      406.14      5.25 o
  -2   6   7     2218.40     2106.32     18.75 o
  -1   6   7      107.39      100.71      2.21 o
   0   6   7      136.99      159.37      2.64 o
   1   6   7      861.10      949.28      9.14 o
   2   6   7       40.05       77.10      2.78 o
   3   6   7       90.05       95.58      2.58 o
   4   6   7       62.58       70.81      2.25 o
   5   6   7        0.06        0.52      2.25 o
   6   6   7        0.88        1.62      2.97 o
   7   6   7      160.91      164.26     11.52 o
   8   6   7        2.63       -1.27      6.21 o
   9   6   7       16.39        8.11     11.13 o
  -9   7   7       24.25       18.35      7.34 o
  -8   7   7       20.20       14.60      6.04 o
  -7   7   7        7.43       11.34      4.40 o
  -6   7   7       66.33       47.26      4.44 o
  -5   7   7      223.28      212.10      6.90 o
  -4   7   7      141.09      148.45      3.84 o
  -3   7   7      221.24      215.24      3.79 o
  -2   7   7      395.93      411.81      5.37 o
  -1   7   7      203.56      197.08      3.05 o
   0   7   7     1929.60     1954.25     20.89 o
   1   7   7     1160.51     1118.47     11.42 o
   2   7   7        1.85        8.53      1.26 o
   3   7   7      353.10      336.89      4.66 o
   4   7   7      390.58      400.06      6.03 o
   5   7   7      239.06      250.38      7.21 o
   6   7   7      186.74      186.10      7.03 o
   7   7   7        0.05        0.41      5.39 o
   8   7   7       34.65       53.64      8.77 o
   9   7   7        0.41        1.38      9.98 o
  -9   8   7        0.04        0.51      6.64 o
  -8   8   7       35.81       63.01      6.76 o
  -7   8   7        1.51       10.58      4.59 o
  -6   8   7       13.95       10.13      3.33 o
  -5   8   7       35.76       41.33      3.12 o
  -4   8   7      445.92      442.55      7.29 o
  -3   8   7      300.02      285.73      4.77 o
  -2   8   7       35.74       46.09      2.10 o
  -1   8   7      946.45     1022.67     10.34 o
   0   8   7       38.32       48.03      1.76 o
   1   8   7        8.08       28.53      1.65 o
   2   8   7      205.81      240.06      4.06 o
   3   8   7        1.76        6.86      1.24 o
   4   8   7      154.66      125.30      4.42 o
   5   8   7      102.43      102.29      6.73 o
   6   8   7      226.67      226.96      9.49 o
   7   8   7       32.46       41.61      7.65 o
   8   8   7        5.65        1.48      9.06 o
   9   8   7        0.39       -5.22      9.62 o
  -8   9   7       22.18       13.47      5.59 o
  -7   9   7        0.03       -0.45      4.61 o
  -6   9   7       20.87       29.88      4.10 o
  -5   9   7        0.46       -0.35      2.58 o
  -4   9   7      309.77      329.44      6.39 o
  -3   9   7     1146.07     1123.24     12.66 o
  -2   9   7      318.38      277.14      4.58 o
  -1   9   7        0.13        2.31      0.94 o
   0   9   7      114.12      119.51      2.78 o
   1   9   7       10.50       15.92      1.41 o
   2   9   7      547.35      537.70      6.47 o
   3   9   7     1223.37     1207.03     14.97 o
   4   9   7       14.76       17.09      3.52 o
   5   9   7        0.30        3.20      2.99 o
   6   9   7       16.87       22.57      7.86 o
   7   9   7       96.03      106.05      7.79 o
   8   9   7       10.57       24.42     10.83 o
  -8  10   7       36.93       46.25      8.26 o
  -7  10   7       41.81       42.74      5.96 o
  -6  10   7       99.78       86.54      5.62 o
  -5  10   7       54.52       66.43      4.32 o
  -4  10   7       24.38       27.88      2.87 o
  -3  10   7      287.02      248.23      5.37 o
  -2  10   7      269.87      285.76      5.91 o
  -1  10   7      641.09      688.11      8.72 o
   0  10   7       23.71       24.93      1.67 o
   1  10   7      413.88      438.31      6.07 o
   2  10   7       28.98       31.02      1.87 o
   3  10   7       17.09       35.55      3.06 o
   4  10   7      114.70      119.38      4.94 o
   5  10   7       96.75       98.32      4.85 o
   6  10   7       56.01       65.93      7.86 o
   7  10   7       43.83       45.44      7.49 o
   8  10   7        0.31        1.46      9.65 o
  -8  11   7        1.29       -6.21      6.21 o
  -7  11   7      120.02      124.07      9.59 o
  -6  11   7        0.01       -3.56      3.56 o
  -5  11   7        0.10        0.17      2.76 o
  -4  11   7       12.48       21.73      3.26 o
  -3  11   7       28.25       43.33      3.18 o
  -2  11   7       15.86       13.16      3.06 o
  -1  11   7       82.03       92.49      4.54 o
   0  11   7      531.30      514.05      7.74 o
   1  11   7      104.28       93.85      2.96 o
   2  11   7      125.36      121.18      4.85 o
   3  11   7      158.82      144.09      5.21 o
   4  11   7       30.35       28.95      3.37 o
   5  11   7       12.81       10.09      3.83 o
   6  11   7       48.91       52.38      5.94 o
   7  11   7       13.14       19.05      5.11 o
   8  11   7       20.01       30.00      7.99 o
  -8  12   7        3.16        7.17     10.06 o
  -7  12   7      100.43       99.70      9.70 o
  -6  12   7       31.79       37.78      6.31 o
  -5  12   7       14.24       15.84      3.51 o
  -4  12   7       36.37       51.27      4.00 o
  -3  12   7       93.16       89.49      4.61 o
  -2  12   7      159.45      158.76      6.39 o
  -1  12   7      287.56      277.82      7.65 o
   0  12   7       87.79       91.48      4.13 o
   1  12   7       15.14       12.32      2.74 o
   2  12   7      247.11      254.09      7.13 o
   3  12   7       65.25       65.22      4.02 o
   4  12   7       28.88       34.70      3.76 o
   5  12   7       82.19       79.36      5.72 o
   6  12   7        0.02       -2.97      4.29 o
   7  12   7        2.74       -2.77      4.73 o
   8  12   7        0.37        1.18      8.78 o
  -7  13   7        5.26        6.21      6.50 o
  -6  13   7        7.19       12.21      4.33 o
  -5  13   7       34.28       47.42      5.14 o
  -4  13   7      114.05      105.64      5.26 o
  -3  13   7        0.40        2.21      3.11 o
  -2  13   7        9.40        5.45      3.48 o
  -1  13   7      124.44      141.25      8.84 o
   0  13   7       31.40       30.44      3.50 o
   1  13   7        4.76        5.72      2.66 o
   2  13   7      164.36      168.27      6.27 o
   3  13   7        0.58        1.65      2.70 o
   4  13   7      126.46      133.41      5.72 o
   5  13   7       68.59       69.60      6.24 o
   6  13   7        1.62        6.44      4.80 o
   7  13   7        0.90        1.44      4.91 o
  -7  14   7        1.95        3.69      6.48 o
  -6  14   7       17.15       13.48      5.32 o
  -5  14   7       68.63       57.38      5.34 o
  -4  14   7        0.56       -0.64      3.19 o
  -3  14   7       34.18       30.92      4.21 o
  -2  14   7      116.27      140.52      6.42 o
  -1  14   7       79.83       89.62      5.25 o
   0  14   7       34.69       28.31      3.79 o
   1  14   7        6.56        8.78      3.48 o
   2  14   7       10.86       14.09      3.28 o
   3  14   7        0.00       -0.19      3.00 o
   4  14   7      113.34      128.09     10.49 o
   5  14   7        9.16        7.17      4.61 o
   6  14   7       18.75       31.31      5.93 o
   7  14   7        3.81       -4.91      4.91 o
  -6  15   7        9.28        6.03      5.28 o
  -5  15   7       68.26       82.50      7.21 o
  -4  15   7        2.72        0.43      3.82 o
  -3  15   7        1.18        1.95      3.39 o
  -2  15   7       56.13       42.69      4.80 o
  -1  15   7        0.09        2.20      3.24 o
   0  15   7       85.25       66.77      4.89 o
   1  15   7       37.21       36.18      4.08 o
   2  15   7       25.93       17.06      3.80 o
   3  15   7        9.83        6.59      3.64 o
   4  15   7       11.67        3.75      4.44 o
   5  15   7        9.62       10.98      4.89 o
   6  15   7        0.75       -3.79      5.06 o
  -6  16   7        6.49        5.55     10.21 o
  -5  16   7        4.98        2.52      6.45 o
  -4  16   7       40.51       48.24      6.28 o
  -3  16   7       16.35       28.18      4.54 o
  -2  16   7        8.66        4.04      3.60 o
  -1  16   7        3.58        7.04      3.66 o
   0  16   7       14.85        6.42      3.56 o
   1  16   7       66.11       57.08      4.91 o
   2  16   7        2.79        4.47      3.65 o
   3  16   7        8.17        7.98      4.43 o
   4  16   7        5.36        8.85      4.90 o
   5  16   7        0.37       -4.29      7.77 o
   6  16   7       15.89       28.31     10.32 o
  -5  17   7       53.36       65.85      9.24 o
  -4  17   7        0.98        1.96      5.81 o
  -3  17   7        0.45        1.11      4.34 o
  -2  17   7        0.02       -3.60      3.60 o
  -1  17   7        0.06        5.18      3.90 o
   0  17   7        0.00       -0.16      3.65 o
   1  17   7       64.50       66.69      5.43 o
   2  17   7        0.88        4.27      4.49 o
   3  17   7        3.84        2.64      4.57 o
   4  17   7        1.69        1.39      4.90 o
   5  17   7       31.93       34.54      6.75 o
  -4  18   7        7.92       -5.48      8.91 o
  -3  18   7        6.21        8.45      6.16 o
  -2  18   7        3.96        1.78      4.15 o
  -1  18   7        9.04       12.08      4.28 o
   0  18   7       18.06       10.75      5.06 o
   1  18   7       22.80       37.89      5.86 o
   2  18   7        0.23        4.00      4.84 o
   3  18   7       13.70       18.13      5.54 o
   4  18   7        8.62        3.18      5.30 o
  -3  19   7       11.81        2.64      9.16 o
  -2  19   7        0.01       -7.27      7.81 o
  -1  19   7       23.50       39.09     10.21 o
   0  19   7        1.97        1.95      5.04 o
   1  19   7        1.90        5.11      6.62 o
   2  19   7        3.59       13.29      7.29 o
   3  19   7        0.16        5.86      8.93 o
  -8   0   8       14.22       10.77      5.75 o
  -6   0   8      300.68      300.74     11.69 o
  -4   0   8       46.69       73.87      5.19 o
  -2   0   8        7.16       17.34      2.26 o
   0   0   8     1417.35     1370.86     36.07 o
   2   0   8      517.72      463.17      6.73 o
   4   0   8     2125.38     2343.61     30.46 o
   6   0   8     1920.14     1873.90     58.41 o
   8   0   8        5.42       -3.02      8.22 o
  -9   1   8        3.04        1.78      4.18 o
  -8   1   8       25.72       32.51      4.79 o
  -7   1   8        0.87       -2.54      2.54 o
  -6   1   8      122.79      117.82      5.59 o
  -5   1   8       70.03       69.52      3.28 o
  -4   1   8      241.21      227.53      9.50 o
  -3   1   8      876.22      837.48     10.01 o
  -2   1   8       96.66       97.97      2.71 o
  -1   1   8       87.99       85.60      1.86 o
   0   1   8     5421.80     5399.42     75.26 o
   1   1   8      413.84      415.20      7.00 o
   2   1   8      248.14      295.81      3.12 o
   3   1   8      420.19      464.92      5.82 o
   4   1   8       74.74       60.73      2.01 o
   5   1   8      398.12      395.91      5.07 o
   6   1   8      314.82      306.44     10.26 o
   7   1   8       50.88       27.61      6.48 o
   8   1   8       46.05       39.56      7.80 o
   9   1   8       17.55       14.05      7.53 o
  -9   2   8        1.86        4.84      4.41 o
  -8   2   8        9.74       23.83      5.41 o
  -7   2   8        4.36        6.46      3.26 o
  -6   2   8       92.73       82.99      4.94 o
  -5   2   8      328.07      345.02      6.65 o
  -4   2   8      664.77      702.24     10.20 o
  -3   2   8       18.34       20.55      1.53 o
  -2   2   8     3197.65     3190.66     33.06 o
  -1   2   8      560.63      670.37     18.49 o
   0   2   8     1527.16     1552.97     22.83 o
   1   2   8    11577.26    11733.07    164.48 o
   2   2   8      533.74      576.43      6.62 o
   3   2   8      639.58      677.76      7.14 o
   4   2   8       16.83       22.80      2.45 o
   5   2   8       80.61       96.02      2.42 o
   6   2   8       78.62       78.18      6.49 o
   7   2   8       14.93       15.55      8.60 o
   8   2   8       35.58       48.21      8.06 o
   9   2   8       24.04       31.62      8.53 o
  -9   3   8        4.56       12.02      5.24 o
  -8   3   8        1.00        5.66      4.33 o
  -7   3   8       13.82       14.86      3.63 o
  -6   3   8       47.90       35.31      3.83 o
  -5   3   8       65.50       67.29      3.06 o
  -4   3   8      911.16      951.43     12.90 o
  -3   3   8      163.92      148.54      3.24 o
  -2   3   8       15.99       11.43      1.26 o
  -1   3   8      683.71      758.12      8.31 o
   0   3   8     2016.88     2257.85     21.35 o
   1   3   8     1062.91     1034.31     12.42 o
   2   3   8       25.92       16.98      0.92 o
   3   3   8       87.11       61.29      1.95 o
   4   3   8      981.94      986.29     11.08 o
   5   3   8       50.34       39.59      2.37 o
   6   3   8       69.93       60.56      4.93 o
   7   3   8      159.68      147.05     12.17 o
   8   3   8       80.19      109.65     10.30 o
   9   3   8        3.09       -0.07      6.77 o
  -9   4   8       44.75       42.41      6.49 o
  -8   4   8        0.30        4.31      4.41 o
  -7   4   8       33.83       18.13      3.86 o
  -6   4   8        1.36        1.96      2.99 o
  -5   4   8       11.73       20.10      2.66 o
  -4   4   8      105.57      120.26      3.63 o
  -3   4   8     1302.79     1321.35     20.76 o
  -2   4   8      161.84      150.79      2.72 o
  -1   4   8     2176.08     2181.78     18.67 o
   0   4   8     4574.76     4790.90     39.01 o
   1   4   8        3.23       34.81      2.17 o
   2   4   8     1594.66     1680.16     17.92 o
   3   4   8       37.21       65.80      2.33 o
   4   4   8       36.52       33.83      2.46 o
   5   4   8      230.41      201.88      4.15 o
   6   4   8       85.13       75.72      6.80 o
   7   4   8        0.36        3.77      5.43 o
   8   4   8        1.58       15.12     17.20 o
   9   4   8        4.34        9.79      7.54 o
  -9   5   8       23.74       16.21      5.69 o
  -8   5   8        4.31        7.40      4.51 o
  -7   5   8       27.92       27.50      5.25 o
  -6   5   8        3.10        8.26      3.30 o
  -5   5   8       38.51       36.05      3.26 o
  -4   5   8       10.77        9.25      1.71 o
  -3   5   8      752.54      798.80      9.23 o
  -2   5   8      147.75      151.53      3.47 o
  -1   5   8     1320.87     1243.68     11.46 o
   0   5   8     1935.07     2169.38     17.47 o
   1   5   8       34.21       47.87      1.66 o
   2   5   8       53.45       53.34      1.78 o
   3   5   8     3141.29     2994.36     28.96 o
   4   5   8        2.91        1.96      1.18 o
   5   5   8        0.35       -1.86      1.86 o
   6   5   8      220.08      223.87      8.64 o
   7   5   8        9.89        7.55      5.78 o
   8   5   8       28.37       23.40      8.45 o
   9   5   8        1.94       15.95     11.29 o
  -9   6   8        0.86        4.31      5.26 o
  -8   6   8        1.21       -1.74      4.13 o
  -7   6   8       33.11       26.76      4.31 o
  -6   6   8       30.59       52.40      4.40 o
  -5   6   8      853.98      786.47     16.53 o
  -4   6   8       75.69       72.27      3.57 o
  -3   6   8        1.39        0.14      1.31 o
  -2   6   8      685.14      724.52      8.38 o
  -1   6   8      241.06      201.04      2.82 o
   0   6   8      839.82      821.96      7.63 o
   1   6   8      707.78      658.49      6.81 o
   2   6   8      140.46      143.77      2.67 o
   3   6   8       33.20       34.03      1.84 o
   4   6   8        4.97        5.61      1.46 o
   5   6   8        0.29        6.41      2.48 o
   6   6   8       20.30       16.21      4.09 o
   7   6   8       10.16       14.43      6.23 o
   8   6   8        1.32       12.46      6.78 o
   9   6   8       36.17       36.50     13.13 o
  -9   7   8       26.21       44.85      8.30 o
  -8   7   8       18.88       29.52      9.73 o
  -7   7   8       75.65       73.36      6.29 o
  -6   7   8        7.04        4.35      4.51 o
  -5   7   8       84.14       71.13      4.69 o
  -4   7   8        0.68        4.92      2.25 o
  -3   7   8      113.08      124.82      3.11 o
  -2   7   8      107.58      104.67      3.66 o
  -1   7   8      106.66      135.08      2.67 o
   0   7   8      269.22      254.82      3.63 o
   1   7   8      261.86      260.38      3.81 o
   2   7   8        1.30        0.96      0.99 o
   3   7   8      108.90      113.24      2.91 o
   4   7   8      440.30      408.27      8.24 o
   5   7   8       10.03        9.73      3.52 o
   6   7   8       53.83       55.60      5.47 o
   7   7   8       35.84       53.43      8.11 o
   8   7   8      110.80       96.57     13.53 o
   9   7   8        0.23        1.36     10.39 o
  -9   8   8        6.58       15.80      8.20 o
  -8   8   8        1.26        7.42      5.09 o
  -7   8   8       18.64       22.31      5.18 o
  -6   8   8       16.08        9.95      3.55 o
  -5   8   8       23.18       19.81      2.93 o
  -4   8   8       32.98       27.87      2.66 o
  -3   8   8       58.52       49.39      2.32 o
  -2   8   8        0.06        1.06      1.00 o
  -1   8   8        1.17        2.78      1.04 o
   0   8   8       26.28       31.68      1.77 o
   1   8   8        0.12        0.00      1.07 o
   2   8   8       43.94       38.58      2.01 o
   3   8   8        1.03        0.09      1.15 o
   4   8   8       37.32       33.20      3.25 o
   5   8   8        0.12       -2.75      2.75 o
   6   8   8        1.08        2.10      3.99 o
   7   8   8       21.98       31.18      7.79 o
   8   8   8       13.09       11.77      9.65 o
   9   8   8       11.10       14.05     10.47 o
  -8   9   8        5.38        8.84      5.11 o
  -7   9   8       12.53        9.54      4.84 o
  -6   9   8        0.34       -0.92      3.14 o
  -5   9   8        0.60       -1.47      2.49 o
  -4   9   8      206.74      235.35      7.55 o
  -3   9   8      597.88      582.13      8.87 o
  -2   9   8       40.23       42.30      2.32 o
  -1   9   8        0.09       -0.50      1.10 o
   0   9   8      272.88      264.83      4.02 o
   1   9   8        0.48        0.72      1.30 o
   2   9   8       17.53       18.73      1.72 o
   3   9   8      344.58      374.43      6.33 o
   4   9   8       13.89        8.96      4.09 o
   5   9   8      113.57      105.04      6.56 o
   6   9   8        5.01        6.15      4.28 o
   7   9   8        7.21        3.75      4.73 o
   8   9   8       19.74       21.81     10.47 o
  -8  10   8        2.50        5.42      9.39 o
  -7  10   8      255.10      252.12     12.81 o
  -6  10   8       33.43       36.40      4.60 o
  -5  10   8        6.53        4.35      2.79 o
  -4  10   8       17.73       14.92      3.45 o
  -3  10   8      542.81      527.27      8.68 o
  -2  10   8      608.54      588.18      8.08 o
  -1  10   8      792.05      772.62      8.76 o
   0  10   8       51.42       51.20      2.11 o
   1  10   8       27.12       38.11      2.20 o
   2  10   8      135.24      150.32      4.28 o
   3  10   8     1189.43     1108.98     15.98 o
   4  10   8      402.60      456.52     13.61 o
   5  10   8      139.53      134.96      6.29 o
   6  10   8      171.66      158.94      7.33 o
   7  10   8        1.73       -4.75      4.75 o
   8  10   8        9.07       11.06     10.34 o
  -8  11   8        4.23        9.38      7.07 o
  -7  11   8       19.30       19.54      8.29 o
  -6  11   8        1.32        2.67      3.59 o
  -5  11   8       44.23       56.00      4.32 o
  -4  11   8       86.27       85.99      4.60 o
  -3  11   8      307.63      309.90      7.57 o
  -2  11   8      394.49      368.92      7.37 o
  -1  11   8      491.35      493.45      8.04 o
   0  11   8       47.31       40.07      2.49 o
   1  11   8        5.58        9.40      2.24 o
   2  11   8       39.51       42.35      3.44 o
   3  11   8       69.59       78.57      4.08 o
   4  11   8      310.60      329.37      8.01 o
   5  11   8        0.98        2.78      3.50 o
   6  11   8       54.77       55.89      6.85 o
   7  11   8        0.01        3.43      4.64 o
   8  11   8        5.53       -0.28      6.53 o
  -7  12   8        4.61        4.72      5.08 o
  -6  12   8       27.96       30.43      4.74 o
  -5  12   8       27.23       35.66      4.04 o
  -4  12   8       58.40       56.60      4.21 o
  -3  12   8       63.99       59.30      4.02 o
  -2  12   8      604.77      567.37     11.75 o
  -1  12   8      117.61      111.40      5.13 o
   0  12   8       55.49       44.95      3.41 o
   1  12   8       38.61       42.85      4.14 o
   2  12   8      225.08      215.91      6.67 o
   3  12   8      178.51      150.45      5.50 o
   4  12   8       85.51      112.63      5.88 o
   5  12   8      224.86      206.30      8.05 o
   6  12   8       70.83       77.27      9.07 o
   7  12   8       45.97       50.49      6.52 o
  -7  13   8        5.72        4.08      7.32 o
  -6  13   8      101.32      118.26      7.01 o
  -5  13   8       10.94       14.16      3.63 o
  -4  13   8       31.71       45.96      4.82 o
  -3  13   8       24.95       29.74      3.61 o
  -2  13   8        4.42        2.17      3.01 o
  -1  13   8       95.27       94.50      6.67 o
   0  13   8       28.19       27.31      3.38 o
   1  13   8      113.75      114.93      5.27 o
   2  13   8       49.42       48.54      3.94 o
   3  13   8       54.97       53.11      4.30 o
   4  13   8       14.21       20.19      3.99 o
   5  13   8        5.31        9.40      4.49 o
   6  13   8       10.17        5.70      5.00 o
   7  13   8       11.38       -0.16      5.11 o
  -7  14   8        1.48       -0.26      9.91 o
  -6  14   8       27.14       37.74      5.56 o
  -5  14   8       22.83       18.25      3.94 o
  -4  14   8        4.60       11.73      3.55 o
  -3  14   8       16.65       10.24      3.69 o
  -2  14   8      329.18      325.81      9.32 o
  -1  14   8       29.37       34.05      4.57 o
   0  14   8       47.95       68.85      8.39 o
   1  14   8        3.87        7.20      3.05 o
   2  14   8       76.10       88.41      5.10 o
   3  14   8       39.15       43.05      6.15 o
   4  14   8      147.09      148.88      7.91 o
   5  14   8       30.07       33.91      5.43 o
   6  14   8        3.69        4.95      4.99 o
   7  14   8        0.00        0.18      8.81 o
  -6  15   8        0.00        1.91      6.18 o
  -5  15   8       12.59       12.91      4.49 o
  -4  15   8        7.00        4.55      4.01 o
  -3  15   8       17.50       14.94      4.07 o
  -2  15   8        0.80        3.16      3.36 o
  -1  15   8       22.73       14.83      3.79 o
   0  15   8        0.01        3.07      3.19 o
   1  15   8        0.28       -0.66      2.84 o
   2  15   8        0.39       -4.29      4.29 o
   3  15   8       31.84       28.53      4.67 o
   4  15   8        7.61       12.21      4.63 o
   5  15   8        0.24        3.95      4.63 o
   6  15   8       14.57       23.76      6.03 o
  -5  16   8       36.97       25.88     10.52 o
  -4  16   8        3.36        2.41      4.80 o
  -3  16   8        3.54        0.51      3.81 o
  -2  16   8       15.24       20.48      4.27 o
  -1  16   8       16.07       19.19      4.03 o
   0  16   8        7.72       11.89      3.90 o
   1  16   8       37.64       37.07      4.46 o
   2  16   8        3.90       -1.80      3.85 o
   3  16   8        7.75        1.14      4.13 o
   4  16   8        8.39        9.95      4.93 o
   5  16   8        0.83       -3.15      4.78 o
  -5  17   8        7.78       -0.41      8.88 o
  -4  17   8        1.61       -7.45      7.45 o
  -3  17   8        4.73        7.86      4.28 o
  -2  17   8        0.32       -1.37      3.81 o
  -1  17   8        0.09       -2.43      3.48 o
   0  17   8        6.73        0.97      4.30 o
   1  17   8        0.00       -3.99      3.99 o
   2  17   8       54.62       56.87      6.27 o
   3  17   8        1.00        0.95      4.46 o
   4  17   8        1.09        0.20      4.70 o
   5  17   8        1.44        1.64      8.55 o
  -4  18   8        8.39       17.89     10.42 o
  -3  18   8        8.89       11.60      9.09 o
  -2  18   8        0.30        1.46      6.78 o
  -1  18   8        0.27        6.85      5.26 o
   0  18   8        0.01       -2.47      4.44 o
   1  18   8        7.39        4.79      4.65 o
   2  18   8       53.28       63.82      6.77 o
   3  18   8        2.59       11.03      5.45 o
   4  18   8        2.36        6.99      9.45 o
  -2  19   8        0.03        2.87      8.52 o
  -1  19   8       18.22       25.38      5.87 o
   0  19   8       15.79       10.38      5.36 o
   1  19   8        1.02       -1.55      5.01 o
   2  19   8        2.06        4.38      5.32 o
  -9   0   9        0.24       -1.74      6.03 o
  -7   0   9       64.74       44.49      6.32 o
  -5   0   9       65.11       68.29      5.78 o
  -3   0   9       36.63      108.32     13.02 o
  -1   0   9      634.58      697.69     21.48 o
   1   0   9      668.34      605.47     11.88 o
   3   0   9     8599.32     8622.67    104.13 o
   5   0   9      106.98       76.99      3.37 o
   7   0   9       64.77       57.82     10.85 o
   9   0   9       34.03       30.38     11.70 o
  -9   1   9        0.08       -1.34      4.19 o
  -8   1   9       26.17       25.16      6.30 o
  -7   1   9        0.34       -2.62      2.62 o
  -6   1   9        2.79        7.98      3.40 o
  -5   1   9      124.63      106.82      4.16 o
  -4   1   9       53.84       56.88      3.13 o
  -3   1   9      568.92      506.04      7.55 o
  -2   1   9      864.03      866.69     12.68 o
  -1   1   9     2319.97     2483.65     27.87 o
   0   1   9       17.66       19.20      2.00 o
   1   1   9      471.67      410.10      7.00 o
   2   1   9      280.98      325.22      3.37 o
   3   1   9      216.20      185.32      3.12 o
   4   1   9      258.94      265.57      4.14 o
   5   1   9       20.87       19.99      1.75 o
   6   1   9        3.51        4.89      3.77 o
   7   1   9       69.45       71.01      8.30 o
   8   1   9       45.73       38.01      7.91 o
   9   1   9        3.40        0.55     15.52 o
  -9   2   9        2.18        1.63      4.75 o
  -8   2   9       18.96       23.07      7.57 o
  -7   2   9       18.40       13.56      3.26 o
  -6   2   9       24.01       18.97      3.51 o
  -5   2   9      174.13      197.76      7.03 o
  -4   2   9        6.37        9.04      1.72 o
  -3   2   9      229.26      272.15      5.20 o
  -2   2   9      195.91      212.08      5.93 o
  -1   2   9     1587.12     1703.93     19.74 o
   0   2   9      425.87      367.08      6.80 o
   1   2   9     2135.89     2351.71     34.48 o
   2   2   9     2049.64     1910.41     17.13 o
   3   2   9     1480.63     1581.13     15.96 o
   4   2   9      456.70      459.77      9.49 o
   5   2   9      546.87      508.03      7.13 o
   6   2   9      272.72      278.35     12.50 o
   7   2   9      511.94      465.53     17.69 o
   8   2   9       58.13       65.73      8.86 o
   9   2   9        0.34       -2.52      6.78 o
  -9   3   9        3.39        4.15      5.78 o
  -8   3   9        1.11        2.17      4.39 o
  -7   3   9        6.10        5.84      3.42 o
  -6   3   9        3.56        6.76      3.30 o
  -5   3   9      497.37      485.01     12.89 o
  -4   3   9       26.18       40.58      2.73 o
  -3   3   9      101.36      113.31      3.51 o
  -2   3   9      933.32      892.18      9.27 o
  -1   3   9     3011.89     3304.13     36.85 o
   0   3   9       97.07       94.86      3.07 o
   1   3   9     8494.39     8612.08    104.34 o
   2   3   9       84.25       98.78      1.68 o
   3   3   9      392.33      446.63      5.57 o
   4   3   9      445.24      457.36      6.27 o
   5   3   9      181.41      197.53      5.78 o
   6   3   9      231.74      189.91     10.53 o
   7   3   9        8.54        5.40      6.00 o
   8   3   9       61.05       48.62      8.32 o
   9   3   9       46.69       47.97      9.27 o
  -9   4   9        0.81        3.12      4.93 o
  -8   4   9        0.01       -1.90      4.29 o
  -7   4   9        9.40       14.58      3.77 o
  -6   4   9      285.72      279.58      8.29 o
  -5   4   9      607.47      515.95     10.81 o
  -4   4   9        0.66        3.65      1.73 o
  -3   4   9     1518.20     1428.99     16.91 o
  -2   4   9      292.01      288.44      3.91 o
  -1   4   9      363.34      378.63      4.38 o
   0   4   9       34.80       50.64      1.42 o
   1   4   9      107.23      131.64      2.63 o
   2   4   9      143.24      137.63      2.41 o
   3   4   9      145.85      179.39      4.23 o
   4   4   9      175.68      195.69      3.88 o
   5   4   9       33.80       41.64      4.22 o
   6   4   9       22.46       21.57      5.45 o
   7   4   9      270.86      290.06     17.61 o
   8   4   9       62.33       69.13      9.34 o
   9   4   9       49.80       48.07      9.46 o
  -9   5   9       16.93       15.62      5.81 o
  -8   5   9        0.09       -1.30      4.07 o
  -7   5   9      119.49      104.98      6.03 o
  -6   5   9      141.25      144.20      6.48 o
  -5   5   9       13.55        4.76      2.89 o
  -4   5   9       36.43       45.62      2.69 o
  -3   5   9      301.04      277.82      6.10 o
  -2   5   9       95.93       87.18      2.14 o
  -1   5   9     1138.44     1136.87     10.65 o
   0   5   9     1752.02     1619.48     13.99 o
   1   5   9       96.31      108.08      2.50 o
   2   5   9       10.00       12.38      1.12 o
   3   5   9        2.12        6.92      1.44 o
   4   5   9      440.16      446.94      8.16 o
   5   5   9        0.42       -0.81      1.90 o
   6   5   9       44.32       46.08      6.59 o
   7   5   9        2.72        8.39      6.78 o
   8   5   9       43.86       41.98      8.32 o
   9   5   9        2.80       -6.71      6.91 o
  -9   6   9        2.48       12.62      5.73 o
  -8   6   9       29.48       38.83      5.89 o
  -7   6   9       60.97       60.70      5.20 o
  -6   6   9       16.37       20.92      3.63 o
  -5   6   9      544.49      555.82     11.56 o
  -4   6   9      431.91      356.67      5.96 o
  -3   6   9        1.38       -0.92      1.24 o
  -2   6   9        1.94        2.03      0.94 o
  -1   6   9      165.26      182.27      3.09 o
   0   6   9      326.46      310.01      3.71 o
   1   6   9        0.02        1.98      0.89 o
   2   6   9      125.74      117.22      2.87 o
   3   6   9       60.34       60.17      2.25 o
   4   6   9        7.67       10.34      2.01 o
   5   6   9       52.97       57.89      8.22 o
   6   6   9      234.69      221.20     11.92 o
   7   6   9       43.35       58.82      8.07 o
   8   6   9       13.00        9.37      6.84 o
   9   6   9        7.03       20.12     11.67 o
  -9   7   9        5.59       14.77      7.32 o
  -8   7   9       23.88       20.86      5.66 o
  -7   7   9        0.59        1.65      4.27 o
  -6   7   9       37.89       27.89      4.08 o
  -5   7   9       12.20       14.54      2.84 o
  -4   7   9      979.98     1011.41     16.34 o
  -3   7   9      394.86      376.53      5.47 o
  -2   7   9     1206.21     1202.37     11.81 o
  -1   7   9      196.27      184.95      3.39 o
   0   7   9      117.50      118.67      2.36 o
   1   7   9     1288.13     1243.75     12.36 o
   2   7   9       71.42       80.30      2.34 o
   3   7   9        0.03        2.89      1.94 o
   4   7   9      209.38      236.63      5.79 o
   5   7   9      484.06      456.43     11.92 o
   6   7   9       21.15       18.60      4.38 o
   7   7   9       25.58       34.08      7.38 o
   8   7   9       38.50       47.45      8.89 o
   9   7   9       23.06       35.32     13.46 o
  -8   8   9       49.54       53.73      6.64 o
  -7   8   9       24.71       32.32      5.86 o
  -6   8   9       28.24       34.99      4.34 o
  -5   8   9       14.49        8.97      3.88 o
  -4   8   9       52.54       58.88      3.33 o
  -3   8   9       19.69       17.02      1.92 o
  -2   8   9       24.22       18.15      1.62 o
  -1   8   9      559.91      544.75      5.95 o
   0   8   9       70.35       73.88      2.48 o
   1   8   9       80.53       82.78      2.59 o
   2   8   9      139.57      134.81      3.20 o
   3   8   9       74.63       79.74      2.99 o
   4   8   9       41.61       28.88      3.02 o
   5   8   9       51.73       40.77      4.87 o
   6   8   9       75.16       72.67      6.14 o
   7   8   9        2.65        1.33      6.25 o
   8   8   9        0.22        7.65      9.62 o
  -8   9   9        8.30        8.20      5.39 o
  -7   9   9      140.16      172.23      9.59 o
  -6   9   9       21.77       15.36      3.79 o
  -5   9   9       47.50       48.06      4.37 o
  -4   9   9      431.84      430.81      9.73 o
  -3   9   9      978.66      998.19     12.35 o
  -2   9   9      386.70      372.53      5.46 o
  -1   9   9      228.75      221.69      3.61 o
   0   9   9      353.83      373.12      5.54 o
   1   9   9        0.45        3.60      1.27 o
   2   9   9      150.22      128.97      3.78 o
   3   9   9       34.22       68.78      3.54 o
   4   9   9      128.28      115.65      4.74 o
   5   9   9       66.28       69.95      4.90 o
   6   9   9       10.65        2.76      4.34 o
   7   9   9       52.31       48.17      6.12 o
   8   9   9       27.65       12.26     10.06 o
  -8  10   9        0.00       -0.91      7.58 o
  -7  10   9       71.86       75.96      7.21 o
  -6  10   9       26.94       15.57      4.12 o
  -5  10   9        6.74        4.97      2.87 o
  -4  10   9       10.32       19.83      3.14 o
  -3  10   9      249.43      280.85      7.01 o
  -2  10   9      163.33      171.30      4.32 o
  -1  10   9      255.17      222.75      4.47 o
   0  10   9      134.71      132.29      3.79 o
   1  10   9      645.10      618.94      8.46 o
   2  10   9       11.42        9.74      2.33 o
   3  10   9     1635.05     1595.81     21.37 o
   4  10   9     1633.37     1527.36     29.97 o
   5  10   9      139.89      140.84      6.49 o
   6  10   9      164.61      155.43      7.27 o
   7  10   9        3.88        8.43      5.68 o
   8  10   9       18.97       19.12     11.49 o
  -8  11   9       94.57      108.48     16.97 o
  -7  11   9        0.02       -2.00      4.73 o
  -6  11   9        2.75        5.13      3.89 o
  -5  11   9       23.20       24.85      3.52 o
  -4  11   9       84.45      109.52      5.05 o
  -3  11   9      257.09      258.76      6.95 o
  -2  11   9      620.92      545.42      9.20 o
  -1  11   9      593.31      598.32     10.48 o
   0  11   9       17.58       14.91      2.47 o
   1  11   9       58.45       50.67      3.88 o
   2  11   9       26.61       19.22      3.10 o
   3  11   9       94.03      101.47      4.53 o
   4  11   9      245.64      235.65      7.78 o
   5  11   9        3.60        6.92      3.71 o
   6  11   9       26.06       13.90      4.34 o
   7  11   9       21.54       18.95      5.21 o
   8  11   9        1.77       20.09     11.62 o
  -7  12   9       19.42       19.80      8.06 o
  -6  12   9       26.16       22.21      5.15 o
  -5  12   9       10.82        9.73      3.45 o
  -4  12   9        1.57        0.70      2.93 o
  -3  12   9       29.79       30.40      3.55 o
  -2  12   9       39.34       37.59      5.46 o
  -1  12   9       38.24       45.20      3.83 o
   0  12   9      188.32      183.21      5.67 o
   1  12   9      121.91      114.94      4.67 o
   2  12   9      261.91      252.35      7.26 o
   3  12   9       31.15       37.82      3.44 o
   4  12   9       32.65       29.47      4.08 o
   5  12   9        0.05        4.97      3.84 o
   6  12   9        5.38       12.40      4.82 o
   7  12   9       23.89       25.78      5.71 o
  -7  13   9       36.22       57.91      8.85 o
  -6  13   9       87.56       92.42      7.51 o
  -5  13   9       27.09       29.09      4.48 o
  -4  13   9        6.30        5.20      3.16 o
  -3  13   9       56.32       60.95      4.27 o
  -2  13   9      162.94      155.33      6.46 o
  -1  13   9      101.86       94.56      6.61 o
   0  13   9       28.25       27.14      3.45 o
   1  13   9        0.20        4.05      2.71 o
   2  13   9        1.58        4.16      2.81 o
   3  13   9        7.85        7.65      4.03 o
   4  13   9        7.60        6.51      3.56 o
   5  13   9        9.84        9.58      4.57 o
   6  13   9        8.39        7.58      4.87 o
   7  13   9        9.06       11.84      5.48 o
  -6  14   9       14.42       20.36      5.69 o
  -5  14   9       25.15       16.00      4.18 o
  -4  14   9        2.14        3.11      3.39 o
  -3  14   9        9.62       13.86      3.85 o
  -2  14   9       80.97       80.76      5.34 o
  -1  14   9       52.40       38.70      5.27 o
   0  14   9       56.41       55.98      4.48 o
   1  14   9        1.60       -2.51      2.57 o
   2  14   9        3.51        6.12      3.48 o
   3  14   9       12.36       17.41      4.12 o
   4  14   9       29.88       35.62      5.17 o
   5  14   9       49.65       38.50      5.66 o
   6  14   9       18.59       30.71      5.84 o
  -6  15   9        1.53        5.52      6.75 o
  -5  15   9       21.41       23.96      5.93 o
  -4  15   9        0.01       -3.71      3.71 o
  -3  15   9        0.01       -0.27      3.56 o
  -2  15   9        8.53        7.66      3.80 o
  -1  15   9        4.58        4.68      3.64 o
   0  15   9       11.72       17.68      3.68 o
   1  15   9        0.17        1.26      3.68 o
   2  15   9        2.41       -0.99      3.50 o
   3  15   9       24.99       25.64      4.92 o
   4  15   9        7.64        4.07      4.15 o
   5  15   9        5.73        6.77      4.80 o
   6  15   9        8.03       12.04      5.41 o
  -5  16   9       81.18       97.14     14.13 o
  -4  16   9       36.09       35.57      6.26 o
  -3  16   9        1.57       -0.05      4.62 o
  -2  16   9        5.62       -2.75      3.58 o
  -1  16   9        7.81       10.11      4.42 o
   0  16   9       19.00       15.27      4.59 o
   1  16   9       63.15       70.03     10.83 o
   2  16   9        6.54        0.74      5.85 o
   3  16   9        2.20        3.69      4.11 o
   4  16   9        9.51       12.22      4.78 o
   5  16   9        0.03        0.97      5.71 o
  -4  17   9        9.95        8.76      6.71 o
  -3  17   9        7.30       10.33      4.98 o
  -2  17   9        7.18        2.07      5.15 o
  -1  17   9       21.98       31.32      8.47 o
   0  17   9        6.67       16.15      6.24 o
   1  17   9       15.63        9.10      4.54 o
   2  17   9        0.37        3.58      5.09 o
   3  17   9        0.16       -4.05      4.05 o
   4  17   9        0.81       -1.70      4.42 o
  -3  18   9        0.20        1.48      5.96 o
  -2  18   9        0.21        4.15      4.98 o
  -1  18   9       27.07       32.18      5.93 o
   0  18   9        4.57        5.87      4.84 o
   1  18   9        3.04        3.31      4.84 o
   2  18   9       47.47       56.37      6.64 o
   3  18   9        0.87       -2.28      4.74 o
  -2  19   9        0.63       -7.55      7.55 o
  -1  19   9        1.85        0.41      5.10 o
   0  19   9        7.06        9.17      5.21 o
   1  19   9       18.07       24.48      6.03 o
   2  19   9        3.39        0.10      8.50 o
  -8   0  10        4.62        5.94      5.76 o
  -6   0  10       57.58       40.33      5.89 o
  -4   0  10       26.28       27.07      4.87 o
  -2   0  10     1546.63     1650.16     31.70 o
   0   0  10    11283.42    11882.07    204.48 o
   2   0  10      172.15      133.18      2.84 o
   4   0  10       87.45       76.25      4.04 o
   6   0  10      732.54      679.84     28.39 o
   8   0  10       18.56        3.10      8.55 o
  -9   1  10        7.67        6.10      4.48 o
  -8   1  10       17.25       21.63      5.23 o
  -7   1  10       86.80       79.51      4.84 o
  -6   1  10      303.27      299.57     10.01 o
  -5   1  10        3.46        2.09      2.95 o
  -4   1  10        0.00        4.13      1.99 o
  -3   1  10      907.47      947.31     16.65 o
  -2   1  10       13.82       25.71      1.82 o
  -1   1  10      123.39      165.68      9.24 o
   0   1  10     2540.09     2752.16     34.26 o
   1   1  10     4188.67     4318.14     61.56 o
   2   1  10      289.02      298.81      3.40 o
   3   1  10     1899.74     1838.05     16.94 o
   4   1  10      478.73      438.63      7.20 o
   5   1  10        6.42        7.25      3.07 o
   6   1  10       53.98       80.25      5.87 o
   7   1  10       86.94      101.16      9.08 o
   8   1  10        1.23        1.98      6.02 o
   9   1  10       14.17       20.68      7.89 o
  -9   2  10       11.82       10.15      4.78 o
  -8   2  10       16.28       30.25      5.53 o
  -7   2  10        1.38        0.46      2.89 o
  -6   2  10      198.43      196.72      8.56 o
  -5   2  10       59.41       76.42      5.14 o
  -4   2  10      554.40      556.10      9.67 o
  -3   2  10     1555.78     1626.50     33.99 o
  -2   2  10      220.36      222.65      3.82 o
  -1   2  10      883.69      881.80     11.09 o
   0   2  10      325.68      339.30      5.49 o
   1   2  10     1369.14     1288.79     19.86 o
   2   2  10       62.47       63.21      1.79 o
   3   2  10      948.78      926.99      9.35 o
   4   2  10        0.23        2.74      2.66 o
   5   2  10      722.56      687.59     17.73 o
   6   2  10       24.64       30.56      5.85 o
   7   2  10      215.80      196.77     11.83 o
   8   2  10        5.25       19.23      6.99 o
   9   2  10        3.65        2.49      7.33 o
  -9   3  10        0.06       -3.05      4.88 o
  -8   3  10       34.14       32.81      5.56 o
  -7   3  10       27.76       28.12      5.76 o
  -6   3  10        4.44        5.17      3.15 o
  -5   3  10       25.13       15.72      3.13 o
  -4   3  10       79.13       77.03      3.61 o
  -3   3  10        1.14        5.05      1.98 o
  -2   3  10       75.51       80.02      2.92 o
  -1   3  10      207.86      239.66      4.34 o
   0   3  10     2061.47     1980.17     25.44 o
   1   3  10     1007.46      992.44     13.86 o
   2   3  10      732.33      696.86      9.29 o
   3   3  10      389.16      382.66      5.55 o
   4   3  10      130.56      133.42      3.08 o
   5   3  10        1.09       -2.02      2.96 o
   6   3  10        0.05        0.68      4.85 o
   7   3  10       88.41       92.00      9.34 o
   8   3  10        0.60        4.92      7.18 o
   9   3  10        8.36        3.35      7.28 o
  -9   4  10        0.57       -4.14      4.72 o
  -8   4  10        0.06       -4.24      4.24 o
  -7   4  10        0.92       -0.24      3.30 o
  -6   4  10       36.80       32.57      3.96 o
  -5   4  10      261.56      285.08      7.95 o
  -4   4  10       52.15       43.28      2.61 o
  -3   4  10     1279.10     1333.22     14.97 o
  -2   4  10      704.42      641.09      7.16 o
  -1   4  10        7.03        7.11      1.89 o
   0   4  10      520.40      539.03      5.23 o
   1   4  10      177.88      196.45      4.03 o
   2   4  10       33.72       41.45      1.37 o
   3   4  10       73.35       98.01      2.44 o
   4   4  10      471.43      479.84      6.58 o
   5   4  10      954.92      906.51     18.67 o
   6   4  10      109.32      105.25      9.06 o
   7   4  10      232.75      204.23     26.67 o
   8   4  10       11.39        8.70      6.59 o
   9   4  10       21.44       37.42      8.92 o
  -9   5  10       44.18       46.34      6.77 o
  -8   5  10        2.21        3.47      4.58 o
  -7   5  10       17.57       12.59      3.93 o
  -6   5  10       68.58       61.04      4.72 o
  -5   5  10      171.54      159.93      6.21 o
  -4   5  10        3.99        6.64      2.18 o
  -3   5  10     1136.08     1040.34     25.50 o
  -2   5  10       78.48       83.69      2.36 o
  -1   5  10     1053.98     1069.70     10.69 o
   0   5  10        2.66        3.86      0.67 o
   1   5  10     1199.87     1159.34     11.12 o
   2   5  10       51.66       51.16      1.65 o
   3   5  10       13.88       23.82      1.54 o
   4   5  10      260.68      264.82      4.73 o
   5   5  10      100.65      113.11      5.98 o
   6   5  10       19.25       17.75      5.68 o
   7   5  10       41.01       39.32      7.18 o
   8   5  10       49.11       44.03      8.92 o
   9   5  10       31.53       25.92      8.86 o
  -9   6  10       27.02       35.74      6.50 o
  -8   6  10       14.72       20.50      5.59 o
  -7   6  10       11.30       12.69      3.93 o
  -6   6  10        0.27       -3.04      3.12 o
  -5   6  10       15.22       12.88      3.18 o
  -4   6  10      357.15      324.60      6.47 o
  -3   6  10      370.71      360.85      8.28 o
  -2   6  10      124.43      127.15      2.66 o
  -1   6  10       38.70       39.31      1.61 o
   0   6  10      270.97      310.63      3.89 o
   1   6  10       40.72       57.92      1.94 o
   2   6  10      603.46      582.71      7.24 o
   3   6  10      337.06      317.05      6.55 o
   4   6  10       71.38       74.54      5.27 o
   5   6  10       34.39       29.95      4.11 o
   6   6  10       34.15       40.84      6.74 o
   7   6  10       42.62       40.78      7.49 o
   8   6  10       24.90       25.45      7.73 o
   9   6  10        1.69       -8.29      9.80 o
  -9   7  10       77.45      110.06     14.97 o
  -8   7  10       14.99       31.12      6.16 o
  -7   7  10       69.00       78.55      5.84 o
  -6   7  10       52.14       39.51      4.33 o
  -5   7  10       33.71       36.95      3.92 o
  -4   7  10       62.80       67.71      3.43 o
  -3   7  10      507.34      473.61      9.11 o
  -2   7  10      120.25      110.92      3.13 o
  -1   7  10      374.98      352.99      5.36 o
   0   7  10      310.71      265.83      3.84 o
   1   7  10       20.89       18.58      1.40 o
   2   7  10      368.60      367.32      5.11 o
   3   7  10      431.36      402.05      7.73 o
   4   7  10      217.40      207.82      5.57 o
   5   7  10       14.76       13.12      4.23 o
   6   7  10       30.61       25.31      4.67 o
   7   7  10      146.50      166.29     11.74 o
   8   7  10        0.13       -0.44      6.53 o
  -8   8  10       15.85       19.68      5.83 o
  -7   8  10        7.49        6.38      4.65 o
  -6   8  10        0.65       -0.18      3.31 o
  -5   8  10        2.40        1.76      2.94 o
  -4   8  10      688.71      633.15     12.43 o
  -3   8  10       99.01       99.61      5.77 o
  -2   8  10       11.06       28.05      2.75 o
  -1   8  10      113.34      100.09      2.88 o
   0   8  10      280.41      287.31      4.51 o
   1   8  10      434.94      422.79      6.44 o
   2   8  10     1451.55     1423.32     15.41 o
   3   8  10     1880.37     1772.15     18.89 o
   4   8  10        0.60       12.60      5.88 o
   5   8  10       95.82      100.57      6.07 o
   6   8  10       35.14       31.02      4.86 o
   7   8  10       76.62       70.50      8.99 o
   8   8  10       14.45       20.70      8.06 o
  -8   9  10        8.81       17.52      5.86 o
  -7   9  10       36.64       45.21      6.14 o
  -6   9  10       71.42       75.52      5.46 o
  -5   9  10       22.37       17.58      3.57 o
  -4   9  10       70.99       74.38      4.15 o
  -3   9  10      218.21      224.84      5.80 o
  -2   9  10      184.19      183.07      5.69 o
  -1   9  10      227.38      230.67      4.39 o
   0   9  10       13.89       19.50      1.80 o
   1   9  10      263.23      260.77      5.43 o
   2   9  10       13.08        8.00      1.81 o
   3   9  10      649.60      652.00     10.69 o
   4   9  10       26.01       35.37      3.79 o
   5   9  10        2.40       -0.90      3.06 o
   6   9  10        4.39        2.64      5.04 o
   7   9  10        1.13        1.80      4.65 o
   8   9  10       69.18       87.67     15.05 o
  -8  10  10       10.27        4.83      6.31 o
  -7  10  10        5.55        2.22      4.74 o
  -6  10  10        6.04       -0.22      3.60 o
  -5  10  10       79.77       83.31      5.33 o
  -4  10  10       85.82       96.45      4.67 o
  -3  10  10        0.21        5.02      2.69 o
  -2  10  10      733.51      667.28     10.18 o
  -1  10  10        7.69       12.84      2.95 o
   0  10  10      231.97      222.11      5.57 o
   1  10  10       80.03       81.83      3.90 o
   2  10  10       81.14       74.51      4.19 o
   3  10  10      359.27      342.01      7.44 o
   4  10  10        0.84       10.02      3.23 o
   5  10  10      107.07       99.62      6.20 o
   6  10  10       17.01       13.07      4.07 o
   7  10  10        3.78        1.94      3.96 o
   8  10  10        2.80        4.22      9.62 o
  -7  11  10        0.37       -4.53      4.53 o
  -6  11  10       20.08       19.25      4.50 o
  -5  11  10        7.81       13.56      3.45 o
  -4  11  10        0.93        5.44      2.98 o
  -3  11  10        3.86       10.67      2.94 o
  -2  11  10       16.69       17.30      2.91 o
  -1  11  10      816.09      793.04     12.71 o
   0  11  10        0.96        0.40      2.37 o
   1  11  10      242.85      228.60      5.96 o
   2  11  10      147.98      134.43      5.30 o
   3  11  10        9.98       10.33      3.07 o
   4  11  10        0.68        1.65      3.07 o
   5  11  10      196.65      223.72      8.15 o
   6  11  10      115.14      105.12      6.52 o
   7  11  10        0.25       -1.19      4.51 o
  -7  12  10        2.91       -0.22      5.08 o
  -6  12  10        3.41       -0.64      3.99 o
  -5  12  10        0.16       -2.11      3.18 o
  -4  12  10      150.47      148.64      6.04 o
  -3  12  10      244.40      255.93      7.96 o
  -2  12  10       44.36       48.61      4.33 o
  -1  12  10      549.95      542.51     11.17 o
   0  12  10        3.91       -2.09      2.40 o
   1  12  10      100.12       93.44      4.18 o
   2  12  10      122.28      111.62      5.03 o
   3  12  10       28.52       31.30      3.71 o
   4  12  10        0.01       -1.10      3.38 o
   5  12  10       32.08       30.55      4.69 o
   6  12  10        2.33       -1.77      5.91 o
   7  12  10       60.87       53.55      6.67 o
  -7  13  10       18.04       25.77     13.69 o
  -6  13  10       22.60       15.20      5.38 o
  -5  13  10       48.33       49.25      5.24 o
  -4  13  10        3.17        4.63      3.27 o
  -3  13  10      127.91      118.91      5.38 o
  -2  13  10       84.77       66.65      4.79 o
  -1  13  10        8.06        5.91      3.17 o
   0  13  10      235.60      217.44      7.07 o
   1  13  10        8.43        7.85      2.90 o
   2  13  10       12.16       12.95      3.78 o
   3  13  10        0.06        0.88      4.29 o
   4  13  10       46.53       39.74      5.70 o
   5  13  10      115.98      113.87      7.39 o
   6  13  10       20.71       25.77      8.07 o
   7  13  10       10.11       16.24      6.70 o
  -6  14  10        2.29       -1.12      4.89 o
  -5  14  10       38.56       43.59      5.44 o
  -4  14  10        7.03        7.20      4.78 o
  -3  14  10       42.15       46.65      6.83 o
  -2  14  10      155.13      157.43      6.82 o
  -1  14  10        2.46        0.57      3.48 o
   0  14  10       29.52       29.78      3.76 o
   1  14  10       20.44       16.01      3.93 o
   2  14  10       65.50       67.24      5.46 o
   3  14  10        5.90        5.67      3.82 o
   4  14  10       14.11       16.21      4.71 o
   5  14  10       12.17       16.39      5.09 o
   6  14  10        0.44       -0.23      4.92 o
  -6  15  10        9.80        9.85      9.62 o
  -5  15  10        0.53       -2.13      4.80 o
  -4  15  10        3.18        3.32      4.59 o
  -3  15  10      103.22       87.57      6.96 o
  -2  15  10       15.88       20.06      4.89 o
  -1  15  10       46.01       52.83      5.35 o
   0  15  10        5.16       -0.33      4.43 o
   1  15  10       70.66       78.52      6.03 o
   2  15  10        8.28        8.75      3.97 o
   3  15  10        8.27        8.91      4.26 o
   4  15  10       12.39        6.65      4.52 o
   5  15  10        4.03        7.93      4.52 o
   6  15  10        0.00        8.88      7.86 o
  -5  16  10        1.01       11.10      7.92 o
  -4  16  10        2.67        7.21      5.14 o
  -3  16  10        7.17       11.91      4.92 o
  -2  16  10        5.97       -1.07      5.71 o
  -1  16  10       45.52       35.82      5.47 o
   0  16  10       15.20       16.18      4.52 o
   1  16  10        5.93        7.47      4.09 o
   2  16  10        0.89        0.13      3.90 o
   3  16  10        4.32        0.05      5.04 o
   4  16  10        1.20       -1.84      5.06 o
   5  16  10        9.18        8.46      5.07 o
  -4  17  10        8.29        7.88     15.32 o
  -3  17  10        4.58        1.00      4.99 o
  -2  17  10        5.61        7.99      5.97 o
  -1  17  10        0.29        7.40      4.68 o
   0  17  10       33.01       38.09      5.53 o
   1  17  10        9.05        7.88      4.50 o
   2  17  10       18.90       19.52      6.92 o
   3  17  10        8.73        6.99      4.73 o
   4  17  10       18.14       12.52      5.10 o
  -3  18  10        2.40        3.03      6.55 o
  -2  18  10        7.06       12.34      5.42 o
  -1  18  10        1.94        1.10      4.80 o
   0  18  10        0.42        2.35      4.84 o
   1  18  10        0.36        5.09      4.65 o
   2  18  10        6.73       10.18      4.74 o
   3  18  10       17.30       21.69      5.81 o
  -1  19  10       17.03       30.66      6.49 o
   0  19  10        0.38        0.91      4.94 o
   1  19  10        0.14        7.17      6.48 o
  -9   0  11       10.46       12.30      6.90 o
  -7   0  11       56.77       45.75     10.76 o
  -5   0  11        0.16       -4.48      4.48 o
  -3   0  11       29.26       33.44      3.81 o
  -1   0  11     9351.10     9327.41    159.81 o
   1   0  11     1728.89     1853.08     55.40 o
   3   0  11      542.08      498.94      8.01 o
   5   0  11       52.46       35.63      5.48 o
   7   0  11        0.33        0.38      7.53 o
   9   0  11       52.34       42.69     13.18 o
  -9   1  11        0.08       -4.11      4.11 o
  -8   1  11        0.36       -4.10      4.10 o
  -7   1  11       16.83       14.15      3.47 o
  -6   1  11       23.38       14.73      4.00 o
  -5   1  11      136.44      118.37      6.22 o
  -4   1  11      161.35      157.53      6.32 o
  -3   1  11        4.40       10.52      1.88 o
  -2   1  11      500.95      505.36     11.42 o
  -1   1  11       75.03       65.90      4.75 o
   0   1  11      494.24      534.15      7.74 o
   1   1  11      311.81      306.74      5.84 o
   2   1  11       96.67      121.60      2.09 o
   3   1  11      668.78      627.34      6.76 o
   4   1  11       88.99       76.78      2.83 o
   5   1  11      510.85      497.79     16.49 o
   6   1  11      446.42      342.83     13.68 o
   7   1  11        0.70        3.23      5.63 o
   8   1  11       53.63       59.71      8.97 o
   9   1  11        4.87       13.46      7.61 o
  -9   2  11        0.00       -3.66      4.26 o
  -8   2  11        0.99       -4.58      4.58 o
  -7   2  11       13.39       14.05      3.94 o
  -6   2  11       64.90       76.54      5.04 o
  -5   2  11       80.46       83.54      5.34 o
  -4   2  11      144.62      139.35      6.12 o
  -3   2  11        0.41        2.83      1.71 o
  -2   2  11       76.70       59.40      2.56 o
  -1   2  11      102.62      112.44      3.00 o
   0   2  11      690.91      714.71     10.12 o
   1   2  11       43.37       59.23      2.82 o
   2   2  11      208.38      203.81      2.90 o
   3   2  11       28.95       28.32      1.38 o
   4   2  11       42.81       47.68      2.58 o
   5   2  11        6.00        8.83      3.21 o
   6   2  11       41.17       33.58      5.95 o
   7   2  11      178.94      213.34     12.17 o
   8   2  11        6.54        2.81      6.37 o
   9   2  11       18.81       20.54      8.05 o
  -9   3  11        1.25       -2.96      5.19 o
  -8   3  11        8.75        1.87      4.96 o
  -7   3  11       27.99       34.86      4.47 o
  -6   3  11      116.26      125.53      5.91 o
  -5   3  11       45.03       33.06      3.65 o
  -4   3  11       75.83       91.66      4.42 o
  -3   3  11       17.70       22.82      1.74 o
  -2   3  11      644.91      657.29     10.25 o
  -1   3  11       25.62       48.93      3.24 o
   0   3  11       34.08       44.00      5.51 o
   1   3  11     2815.55     2689.29     34.14 o
   2   3  11        1.01        7.37      1.10 o
   3   3  11      790.04      780.57      9.47 o
   4   3  11      525.85      519.24      7.65 o
   5   3  11        0.03       -2.98      2.98 o
   6   3  11        5.43        1.55      4.69 o
   7   3  11        0.23       -0.37      5.47 o
   8   3  11        2.71        5.11      6.18 o
   9   3  11       14.93       25.70      8.59 o
  -9   4  11        1.58       -5.23      5.23 o
  -8   4  11        8.69        7.30      4.83 o
  -7   4  11        0.04        5.22      3.51 o
  -6   4  11       76.67       63.36      4.91 o
  -5   4  11       77.50       81.06      4.73 o
  -4   4  11       14.89       11.16      2.69 o
  -3   4  11      100.33       89.55      2.87 o
  -2   4  11      119.38      136.60      3.19 o
  -1   4  11       36.10       45.01      1.71 o
   0   4  11        0.00       -0.62      0.62 o
   1   4  11       91.00      108.78      2.74 o
   2   4  11      247.75      229.36      3.51 o
   3   4  11        4.19        6.16      1.50 o
   4   4  11      352.18      331.97      6.73 o
   5   4  11      295.08      294.20      9.41 o
   6   4  11       51.05       63.61      7.21 o
   7   4  11       51.40       46.42     12.12 o
   8   4  11        2.15        3.91      6.07 o
   9   4  11        1.72        4.20      7.30 o
  -9   5  11       13.50       21.69      6.34 o
  -8   5  11        5.47       13.83      5.04 o
  -7   5  11        2.45        0.70      3.56 o
  -6   5  11      141.23      132.22      6.30 o
  -5   5  11      143.80      166.01      6.25 o
  -4   5  11       54.46       61.22      3.33 o
  -3   5  11        1.52        5.11      1.49 o
  -2   5  11      543.72      505.83      6.91 o
  -1   5  11      246.61      218.18      3.74 o
   0   5  11      320.80      284.66      3.45 o
   1   5  11       33.76       43.60      1.42 o
   2   5  11     1019.07      964.06     11.17 o
   3   5  11      453.90      418.57      5.67 o
   4   5  11      148.26      144.12      5.05 o
   5   5  11       22.71       19.78      4.01 o
   6   5  11       40.00       35.88      6.19 o
   7   5  11       60.81       56.73      8.04 o
   8   5  11      101.87       76.40      9.61 o
   9   5  11        5.95        0.98      8.43 o
  -9   6  11        2.99       19.47      7.53 o
  -8   6  11       19.48       17.23      5.56 o
  -7   6  11        0.07       -1.81      3.60 o
  -6   6  11       29.92       20.69      3.84 o
  -5   6  11        7.39        9.53      3.18 o
  -4   6  11      339.40      313.68      8.70 o
  -3   6  11      751.46      751.11     10.26 o
  -2   6  11        0.41        7.00      1.70 o
  -1   6  11      211.53      209.87      3.57 o
   0   6  11        6.44        5.80      0.87 o
   1   6  11      531.22      544.91      6.50 o
   2   6  11      903.55      973.16     10.02 o
   3   6  11      444.03      479.52      6.53 o
   4   6  11      422.71      403.49     10.38 o
   5   6  11      289.26      277.70      8.91 o
   6   6  11      205.79      202.59     11.35 o
   7   6  11       35.27       36.19      7.20 o
   8   6  11       23.38       28.25      7.64 o
  -8   7  11       41.13       47.72      6.81 o
  -7   7  11       21.90       18.34      5.19 o
  -6   7  11        1.69        1.88      3.31 o
  -5   7  11        2.87       -2.44      2.92 o
  -4   7  11      649.75      715.40     13.39 o
  -3   7  11     1562.95     1470.28     17.49 o
  -2   7  11     1368.12     1281.31     14.37 o
  -1   7  11        4.07       13.56      1.56 o
   0   7  11       36.52       34.48      1.50 o
   1   7  11      864.28      833.55     10.28 o
   2   7  11      137.53      170.90      3.67 o
   3   7  11      111.39      118.05      3.76 o
   4   7  11     1873.42     1814.61     30.38 o
   5   7  11       33.69       30.37      4.29 o
   6   7  11       10.23        8.43      4.14 o
   7   7  11       67.37       77.02      9.16 o
   8   7  11        0.01        0.65      6.54 o
  -8   8  11        4.82        2.12      9.03 o
  -7   8  11       31.86       22.17      4.50 o
  -6   8  11        7.89        6.73      3.66 o
  -5   8  11        2.08        4.33      3.05 o
  -4   8  11       11.91       24.91      3.47 o
  -3   8  11      906.05      884.85     14.12 o
  -2   8  11      797.25      780.58     10.76 o
  -1   8  11      165.01      166.47      3.81 o
   0   8  11     1334.86     1254.92     13.70 o
   1   8  11      321.86      342.50      5.69 o
   2   8  11      590.72      629.22      8.20 o
   3   8  11        0.44       12.41      2.23 o
   4   8  11      149.67      164.86      5.99 o
   5   8  11       53.92       52.00      4.94 o
   6   8  11        0.06       -1.82      3.76 o
   7   8  11        2.00       -1.85      5.81 o
   8   8  11        0.65       -2.75      6.95 o
  -8   9  11        0.14        0.76      7.10 o
  -7   9  11        0.68        8.83      5.03 o
  -6   9  11       19.53       16.50      4.09 o
  -5   9  11       54.91       42.17      4.31 o
  -4   9  11      398.62      378.14      8.32 o
  -3   9  11      306.63      276.58      6.52 o
  -2   9  11      104.87      100.02      3.93 o
  -1   9  11      388.53      373.42      6.56 o
   0   9  11       13.80        7.62      1.63 o
   1   9  11     1103.60      996.57     11.64 o
   2   9  11        3.18        1.32      2.10 o
   3   9  11      349.79      332.75      8.08 o
   4   9  11       16.03       20.60      3.33 o
   5   9  11      105.77      103.92      5.53 o
   6   9  11        2.32       -3.70      3.70 o
   7   9  11        9.94        9.98      4.93 o
   8   9  11        4.80        8.50     10.47 o
  -8  10  11        2.65        2.69      5.64 o
  -7  10  11        4.74        2.94      5.12 o
  -6  10  11        3.00        3.39      3.83 o
  -5  10  11       71.85       65.31      5.08 o
  -4  10  11       42.00       43.43      3.76 o
  -3  10  11       19.29        8.57      2.74 o
  -2  10  11      223.00      239.74      5.72 o
  -1  10  11      426.94      416.87      7.36 o
   0  10  11       49.56       50.83      3.10 o
   1  10  11        1.07        7.62      2.18 o
   2  10  11        2.11        4.93      3.11 o
   3  10  11      290.62      248.65      7.27 o
   4  10  11      138.83      140.24      6.01 o
   5  10  11        0.06       -0.71      3.24 o
   6  10  11        0.01       -1.56      3.50 o
   7  10  11       19.87       21.08      6.62 o
  -7  11  11       12.02        4.79      5.40 o
  -6  11  11       81.25       87.61      6.23 o
  -5  11  11      199.45      192.29      7.81 o
  -4  11  11        7.53        8.00      3.10 o
  -3  11  11      140.20      142.06      5.51 o
  -2  11  11       47.18       45.67      3.56 o
  -1  11  11      298.42      279.63      6.84 o
   0  11  11       89.06       82.32      3.89 o
   1  11  11      770.55      709.63     11.40 o
   2  11  11       50.94       46.72      6.79 o
   3  11  11       18.10       13.65      3.15 o
   4  11  11       74.65       82.94      5.03 o
   5  11  11        0.02       -2.12      5.12 o
   6  11  11        7.05        7.70      4.11 o
   7  11  11       19.17       12.80      7.63 o
  -7  12  11        0.03       -4.91      4.91 o
  -6  12  11       84.63       90.88      6.47 o
  -5  12  11        4.70        0.06      3.59 o
  -4  12  11       81.99       69.97      5.33 o
  -3  12  11      174.95      178.02      6.17 o
  -2  12  11      142.00      166.77      5.83 o
  -1  12  11      137.40      156.62      7.29 o
   0  12  11        8.91       13.28      2.82 o
   1  12  11       36.21       33.67      3.46 o
   2  12  11       50.34       41.59      4.29 o
   3  12  11        3.20        2.90      2.91 o
   4  12  11        6.05        0.70      3.24 o
   5  12  11        0.10       -0.66      5.00 o
   6  12  11        9.85       16.37      5.00 o
   7  12  11       37.80       48.08      6.64 o
  -6  13  11        0.70        3.59      5.08 o
  -5  13  11        4.12        9.90      4.23 o
  -4  13  11       59.46       65.24      5.34 o
  -3  13  11       48.07       33.37      4.20 o
  -2  13  11       89.52       88.47      5.20 o
  -1  13  11       49.92       55.11      4.38 o
   0  13  11        1.11        3.76      3.32 o
   1  13  11        8.05       -0.24      3.08 o
   2  13  11        0.82       -2.98      2.98 o
   3  13  11       18.63       22.72      4.04 o
   4  13  11       72.63       74.30      5.41 o
   5  13  11        0.34        1.90      4.34 o
   6  13  11        4.67        5.95      6.77 o
  -6  14  11       32.27       37.09      7.32 o
  -5  14  11      104.50      106.37      6.84 o
  -4  14  11        0.01       -4.35      4.47 o
  -3  14  11        9.18        2.36      4.14 o
  -2  14  11       43.04       37.55      5.01 o
  -1  14  11       33.22       25.77      4.54 o
   0  14  11      278.39      258.04      9.17 o
   1  14  11       33.83       24.56      4.24 o
   2  14  11        2.49        1.39      3.68 o
   3  14  11        9.46       16.13      4.26 o
   4  14  11        1.95       -2.11      5.46 o
   5  14  11        0.94        6.47      4.55 o
   6  14  11       52.75       57.50      6.81 o
  -5  15  11       56.38       51.55      5.88 o
  -4  15  11        2.09       -4.27      4.44 o
  -3  15  11        6.00        1.43      4.34 o
  -2  15  11       64.61       67.89      6.33 o
  -1  15  11      324.56      334.88     11.33 o
   0  15  11       16.51       14.83      4.42 o
   1  15  11        0.26        3.39      3.65 o
   2  15  11        4.61       14.04      4.13 o
   3  15  11       17.04       25.30      4.86 o
   4  15  11       29.96       33.75      5.52 o
   5  15  11        6.18       10.00      6.03 o
  -5  16  11        4.84        5.73      8.63 o
  -4  16  11       17.62       17.22      5.67 o
  -3  16  11        8.75        5.52      5.53 o
  -2  16  11       36.79       40.68      5.80 o
  -1  16  11        3.17        8.66      4.29 o
   0  16  11       13.12       15.67      4.64 o
   1  16  11       20.14       30.14      4.95 o
   2  16  11        0.03       -2.71      5.07 o
   3  16  11        2.34        3.04      4.31 o
   4  16  11        2.22       -2.45      4.19 o
   5  16  11        0.09       -7.17      7.17 o
  -4  17  11        0.01       -5.62      5.62 o
  -3  17  11       45.70       47.21      6.71 o
  -2  17  11        1.45       -3.03      4.45 o
  -1  17  11       21.57       26.51      5.52 o
   0  17  11        0.39       -0.35      4.27 o
   1  17  11       24.17       14.64      4.92 o
   2  17  11        7.69        4.50      5.74 o
   3  17  11        0.97       -0.07      4.37 o
   4  17  11        0.04        1.82      5.87 o
  -2  18  11       17.43       14.34      5.83 o
  -1  18  11        8.92        9.83      5.26 o
   0  18  11        7.99       12.97      5.06 o
   1  18  11        5.20        0.51      4.61 o
   2  18  11        9.14       15.97      5.15 o
  -8   0  12        6.76        7.73      5.95 o
  -6   0  12      154.56      142.97      9.83 o
  -4   0  12      112.35      115.46      7.12 o
  -2   0  12      285.14      302.47      8.96 o
   0   0  12       93.09       64.50      3.56 o
   2   0  12       94.92      103.47      2.51 o
   4   0  12      221.03      195.05      6.58 o
   6   0  12        0.90        0.20      6.27 o
   8   0  12       16.22       17.64      9.52 o
  -9   1  12       18.74       19.56      5.41 o
  -8   1  12        3.88        3.86      4.76 o
  -7   1  12       10.79        8.55      3.28 o
  -6   1  12       63.93       66.96      5.77 o
  -5   1  12       49.85       56.68      4.86 o
  -4   1  12       45.58       36.42      3.73 o
  -3   1  12       35.31       43.07      3.60 o
  -2   1  12        1.22        1.40      1.40 o
  -1   1  12        5.22       10.03      2.27 o
   0   1  12     1043.68     1069.15     14.26 o
   1   1  12      108.09      114.15      3.25 o
   2   1  12        0.05        0.13      0.71 o
   3   1  12       87.03       88.62      2.10 o
   4   1  12      354.29      348.26      5.84 o
   5   1  12       67.17       70.87      4.80 o
   6   1  12       26.38       25.44      8.33 o
   7   1  12       85.28       83.96      8.51 o
   8   1  12        6.51       -2.23      5.56 o
   9   1  12        1.30        7.71      7.25 o
  -9   2  12        1.40        1.22      4.65 o
  -8   2  12       28.43       18.33      5.43 o
  -7   2  12       19.35       10.52      3.79 o
  -6   2  12       15.29       22.50      3.92 o
  -5   2  12      152.06      163.10      9.05 o
  -4   2  12       64.21       59.81      3.53 o
  -3   2  12       38.49       46.52      2.78 o
  -2   2  12      112.17      136.28      3.81 o
  -1   2  12      496.54      496.58      7.21 o
   0   2  12       55.93       55.56      3.86 o
   1   2  12       55.86       64.82      2.50 o
   2   2  12      213.20      188.42      3.04 o
   3   2  12       66.34       69.09      1.93 o
   4   2  12      156.84      157.76      3.85 o
   5   2  12       22.55       38.35      4.17 o
   6   2  12      298.89      309.35     13.02 o
   7   2  12        0.01        4.93      5.63 o
   8   2  12        0.00        2.01      6.22 o
   9   2  12        4.48        6.72      7.34 o
  -9   3  12        3.46        7.23      5.53 o
  -8   3  12       18.79       24.52      5.70 o
  -7   3  12        4.51       -3.07      3.50 o
  -6   3  12        1.60       -0.75      3.16 o
  -5   3  12       16.20       11.48      3.50 o
  -4   3  12      542.98      538.85      9.92 o
  -3   3  12       12.67       27.14      1.99 o
  -2   3  12     1696.02     1728.67     33.53 o
  -1   3  12      223.97      240.27      5.66 o
   0   3  12       19.73       32.58      1.89 o
   1   3  12     1320.90     1316.35     17.96 o
   2   3  12      294.05      337.29      6.39 o
   3   3  12        3.87        2.89      1.24 o
   4   3  12       24.03       23.66      2.54 o
   5   3  12       13.07        9.04      3.52 o
   6   3  12      101.06      117.57      8.43 o
   7   3  12       48.87       55.88      7.60 o
   8   3  12        3.93       12.91      6.34 o
   9   3  12        6.70        5.48      7.49 o
  -9   4  12        0.02       -6.71      6.71 o
  -8   4  12        2.16       -0.47      4.76 o
  -7   4  12        0.10        0.94      3.45 o
  -6   4  12        5.66        1.58      3.38 o
  -5   4  12       73.86       82.23      5.04 o
  -4   4  12      893.67      820.04     13.00 o
  -3   4  12      533.68      537.19      9.82 o
  -2   4  12      139.60      131.31      3.67 o
  -1   4  12        8.10       14.08      1.28 o
   0   4  12       39.15       42.04      1.29 o
   1   4  12      465.80      414.58      7.55 o
   2   4  12      214.40      213.10      4.30 o
   3   4  12      902.95      854.11     10.42 o
   4   4  12       93.87       95.55      4.41 o
   5   4  12      172.92      192.97     11.04 o
   6   4  12       24.27       17.56      5.26 o
   7   4  12       77.97       91.61      8.88 o
   8   4  12        2.44        0.77      6.10 o
   9   4  12        0.01        8.59      7.94 o
  -8   5  12        0.74        2.50      4.98 o
  -7   5  12        0.24        1.31      3.76 o
  -6   5  12       29.85       30.66      4.18 o
  -5   5  12       21.34       28.17      4.58 o
  -4   5  12      684.71      723.21     12.00 o
  -3   5  12      826.02      816.51     10.06 o
  -2   5  12       99.25      122.80      3.26 o
  -1   5  12       34.72       33.41      1.69 o
   0   5  12       38.37       44.73      1.51 o
   1   5  12      121.76      112.61      2.37 o
   2   5  12      196.06      191.16      2.85 o
   3   5  12       95.14      112.19      2.71 o
   4   5  12        5.07        7.33      2.91 o
   5   5  12        0.40        1.60      3.18 o
   6   5  12       43.56       61.14      7.07 o
   7   5  12        6.39        8.16      5.94 o
   8   5  12        5.35        3.92      6.41 o
  -8   6  12       13.02       24.76      6.06 o
  -7   6  12        4.90       -3.37      3.37 o
  -6   6  12       39.81       40.53      4.51 o
  -5   6  12        0.48       -2.75      2.75 o
  -4   6  12       28.79       17.46      3.00 o
  -3   6  12        2.74        9.40      1.84 o
  -2   6  12      201.27      193.09      4.50 o
  -1   6  12       66.04       68.11      2.37 o
   0   6  12       98.71       80.30      1.97 o
   1   6  12       11.02        8.66      1.11 o
   2   6  12     1226.19     1197.46     11.88 o
   3   6  12      625.29      589.23      7.70 o
   4   6  12       61.13       69.34      3.98 o
   5   6  12       47.32       49.38      4.61 o
   6   6  12       56.45       54.80      7.17 o
   7   6  12       14.28        7.61      5.89 o
   8   6  12        3.00        9.57      6.94 o
  -8   7  12        0.16        8.41      5.50 o
  -7   7  12        7.45        7.55      4.15 o
  -6   7  12       45.42       37.00      4.67 o
  -5   7  12      107.12      112.20      5.65 o
  -4   7  12       29.57       33.81      3.54 o
  -3   7  12      268.17      257.76      8.97 o
  -2   7  12      306.54      308.70      5.45 o
  -1   7  12      129.08      117.81      3.17 o
   0   7  12      506.02      483.73      5.98 o
   1   7  12        2.36        3.53      1.36 o
   2   7  12       20.28       27.74      1.65 o
   3   7  12     1497.59     1410.56     17.27 o
   4   7  12       37.69       33.47      3.75 o
   5   7  12       32.11       37.57      4.42 o
   6   7  12       31.86       37.38      4.97 o
   7   7  12        0.62        3.07      5.93 o
   8   7  12       29.01       47.45      8.49 o
  -8   8  12        0.70       -1.58      5.19 o
  -7   8  12        4.70        6.49      5.25 o
  -6   8  12       18.50       22.83      4.32 o
  -5   8  12        8.03        6.89      3.30 o
  -4   8  12       10.38       15.30      3.13 o
  -3   8  12      194.56      221.79      6.10 o
  -2   8  12        1.55        1.84      1.96 o
  -1   8  12       85.86       76.43      2.79 o
   0   8  12       34.09       39.53      1.89 o
   1   8  12       53.64       55.02      2.23 o
   2   8  12       61.12       58.15      2.65 o
   3   8  12      119.76      130.00      4.92 o
   4   8  12       68.10       74.52      4.28 o
   5   8  12        1.50       -1.94      3.17 o
   6   8  12       40.41       39.93      5.20 o
   7   8  12       31.70       20.88     11.92 o
   8   8  12       13.15        7.78      7.01 o
  -8   9  12        4.99       -5.26      5.26 o
  -7   9  12       52.42       60.97      7.35 o
  -6   9  12      108.87      122.00      6.58 o
  -5   9  12       26.99       20.49      3.80 o
  -4   9  12       95.96      113.53      6.76 o
  -3   9  12        9.81        9.31      2.67 o
  -2   9  12      654.79      613.01      9.45 o
  -1   9  12        2.72        5.44      1.90 o
   0   9  12     1039.89     1000.20     12.88 o
   1   9  12      190.27      204.62      4.66 o
   2   9  12      710.77      713.49     12.48 o
   3   9  12       11.51        6.44      2.57 o
   4   9  12       17.23       21.10      3.27 o
   5   9  12        1.67        2.50      3.07 o
   6   9  12        0.02       -2.09      3.40 o
   7   9  12       18.71       22.81      7.45 o
   8   9  12       32.72       27.31     11.52 o
  -7  10  12       31.91       32.51      6.36 o
  -6  10  12       11.13       15.93      4.32 o
  -5  10  12       49.65       69.50      5.17 o
  -4  10  12       87.53       75.33      5.00 o
  -3  10  12        0.59        0.83      2.67 o
  -2  10  12      110.14      106.85      4.11 o
  -1  10  12      135.53      138.64      4.32 o
   0  10  12       21.92       26.64      2.59 o
   1  10  12       11.86       15.13      2.57 o
   2  10  12        7.45       10.60      2.95 o
   3  10  12        6.74        8.71      2.77 o
   4  10  12       26.81       24.63      3.58 o
   5  10  12       19.65       26.41      4.25 o
   6  10  12        4.19        5.17      4.57 o
   7  10  12        4.17        7.96      4.36 o
  -7  11  12        0.61       -0.46      5.25 o
  -6  11  12       73.86      105.18      6.79 o
  -5  11  12       46.89       56.57      5.18 o
  -4  11  12      241.99      233.29      8.10 o
  -3  11  12       15.40       14.74      3.53 o
  -2  11  12      631.25      593.62     10.56 o
  -1  11  12        1.39       -0.52      2.22 o
   0  11  12      429.79      386.92      8.89 o
   1  11  12      109.92      133.68      5.37 o
   2  11  12      225.60      221.94      7.55 o
   3  11  12        1.18        2.59      2.84 o
   4  11  12       87.51      101.28      5.40 o
   5  11  12      268.03      275.14      8.90 o
   6  11  12        8.53        8.70      4.06 o
   7  11  12        0.26       -2.01      4.91 o
  -7  12  12        0.23        3.75      5.57 o
  -6  12  12       84.10       96.02      6.82 o
  -5  12  12        7.06        4.94      4.00 o
  -4  12  12        0.22       -0.43      3.19 o
  -3  12  12        9.14        1.06      3.45 o
  -2  12  12       24.24       26.64      3.67 o
  -1  12  12       36.77       55.42      5.11 o
   0  12  12        3.32        7.08      2.85 o
   1  12  12      149.12      160.15      5.95 o
   2  12  12      191.86      181.04      7.37 o
   3  12  12       42.39       52.37      4.78 o
   4  12  12       17.90       17.34      3.84 o
   5  12  12        0.92       -0.13      3.63 o
   6  12  12        0.17       -1.07      4.04 o
   7  12  12       29.63       20.88      6.97 o
  -6  13  12       45.54       35.28      6.36 o
  -5  13  12        0.85        1.37      3.88 o
  -4  13  12       20.96       16.50      4.04 o
  -3  13  12        0.18       -1.36      2.99 o
  -2  13  12        5.69       10.95      4.00 o
  -1  13  12      102.22       90.34      6.43 o
   0  13  12        1.85        0.14      3.39 o
   1  13  12       90.86      103.69      5.94 o
   2  13  12       25.12       13.05      4.00 o
   3  13  12       53.19       57.21      5.14 o
   4  13  12        4.37        6.95      4.06 o
   5  13  12        3.78        3.38      3.99 o
   6  13  12       23.88       33.23     10.11 o
  -6  14  12        0.47       -4.45      8.11 o
  -5  14  12        5.99        9.32      5.14 o
  -4  14  12        0.13        2.25      3.70 o
  -3  14  12      117.23      123.73      7.62 o
  -2  14  12       26.12       11.39      4.17 o
  -1  14  12      210.73      181.74      8.24 o
   0  14  12        0.13        1.77      3.50 o
   1  14  12       53.17       54.56      5.17 o
   2  14  12        0.30       -0.74      3.37 o
   3  14  12       38.05       48.28      6.93 o
   4  14  12       17.52        9.68      5.14 o
   5  14  12      102.98       83.44      6.97 o
   6  14  12       10.98        8.00      6.30 o
  -5  15  12       22.34       19.16      5.07 o
  -4  15  12       12.36       10.39      5.04 o
  -3  15  12       15.75       18.86      5.05 o
  -2  15  12        0.16        5.59      4.29 o
  -1  15  12       29.92       34.84      5.13 o
   0  15  12       21.35       18.85      4.44 o
   1  15  12        0.38        1.36      3.51 o
   2  15  12       18.64       12.70      4.17 o
   3  15  12        0.09       -3.63      3.63 o
   4  15  12        0.05       -4.11      4.11 o
   5  15  12        4.23        2.98      4.78 o
  -4  16  12       20.12       28.48      6.12 o
  -3  16  12        1.50        4.07      4.87 o
  -2  16  12       16.56       13.18      5.03 o
  -1  16  12       55.79       59.10      6.15 o
   0  16  12       11.53        6.26      5.04 o
   1  16  12        1.34        4.31      4.16 o
   2  16  12       15.61       21.54      4.89 o
   3  16  12       22.41       20.89      5.00 o
   4  16  12        0.31        4.41      4.64 o
  -3  17  12       56.13       67.36      7.17 o
  -2  17  12       10.74        2.08      4.95 o
  -1  17  12       19.92       32.40      5.45 o
   0  17  12       49.85       53.76      6.08 o
   1  17  12       14.56       17.95      6.41 o
   2  17  12       60.83       61.77      6.38 o
   3  17  12        4.87        6.12      6.10 o
  -2  18  12       35.65       50.83     11.16 o
  -1  18  12        5.01       -1.92      4.69 o
   0  18  12       19.57       32.50      5.88 o
   1  18  12        9.27       14.20      5.20 o
   2  18  12        4.41        3.61      7.55 o
  -9   0  13       16.49       15.80      7.57 o
  -7   0  13       12.30       17.77      5.98 o
  -5   0  13       49.12       64.17      9.01 o
  -3   0  13      685.45      663.05     23.61 o
  -1   0  13      430.62      414.81     10.11 o
   1   0  13     1365.76     1311.80     19.64 o
   3   0  13      102.78      107.57      3.18 o
   5   0  13       41.32       27.95      4.54 o
   7   0  13      127.25       82.45     11.90 o
   9   0  13        8.15       25.95     11.21 o
  -9   1  13        0.02        3.14      4.88 o
  -8   1  13        0.52       -2.12      4.80 o
  -7   1  13       10.50        6.04      3.87 o
  -6   1  13       54.13       60.02      5.79 o
  -5   1  13       12.72       10.26      4.61 o
  -4   1  13      212.05      221.70      6.87 o
  -3   1  13       45.35       50.01      2.99 o
  -2   1  13     1356.09     1367.26     22.59 o
  -1   1  13       29.93       38.00      2.77 o
   0   1  13     2576.46     2593.41     30.88 o
   1   1  13       39.20       37.38      2.17 o
   2   1  13      917.82      914.87      9.41 o
   3   1  13       48.16       54.75      1.75 o
   4   1  13       24.67       32.04      3.50 o
   5   1  13      448.17      464.70      9.90 o
   6   1  13       17.89       32.04      5.76 o
   7   1  13       45.58       34.05      6.86 o
   8   1  13        0.62       14.42      6.70 o
   9   1  13        5.00        4.18      7.41 o
  -9   2  13        2.61       12.36      7.03 o
  -8   2  13        2.87       -0.35      4.72 o
  -7   2  13        2.47        0.67      4.76 o
  -6   2  13      367.72      399.86     17.19 o
  -5   2  13        1.68        6.29      3.56 o
  -4   2  13      168.50      172.90      6.29 o
  -3   2  13       99.21      118.35      4.71 o
  -2   2  13       79.99       94.08      5.59 o
  -1   2  13       95.93      115.53      7.83 o
   0   2  13       89.68       81.07      3.28 o
   1   2  13      819.32      809.38     11.62 o
   2   2  13     1487.99     1444.57     19.33 o
   3   2  13        7.54       10.75      2.48 o
   4   2  13       63.50       69.29      3.02 o
   5   2  13      132.97      106.73      5.90 o
   6   2  13       85.14       84.52      9.02 o
   7   2  13       68.76       92.08      8.90 o
   8   2  13      106.31      102.34     11.08 o
  -9   3  13        0.43       -0.72      6.69 o
  -8   3  13       50.39       47.79      6.50 o
  -7   3  13        9.92        6.91      3.95 o
  -6   3  13        5.04        2.02      3.51 o
  -5   3  13      147.09      137.58      8.16 o
  -4   3  13      357.13      320.24     10.15 o
  -3   3  13      180.38      174.90      6.99 o
  -2   3  13      450.15      466.51     12.67 o
  -1   3  13        4.25       18.01      2.77 o
   0   3  13      370.95      390.65      6.74 o
   1   3  13      918.82      903.70     13.18 o
   2   3  13      944.07      897.34     13.28 o
   3   3  13     1037.45     1010.70     11.81 o
   4   3  13      104.31      115.35      5.34 o
   5   3  13        2.23        6.54      3.29 o
   6   3  13        0.88       -4.45      4.45 o
   7   3  13       38.49       36.75      6.97 o
   8   3  13       83.86      109.85     10.49 o
  -8   4  13        0.01       -4.21      7.50 o
  -7   4  13       11.79        7.13      3.97 o
  -6   4  13      168.90      168.10      8.66 o
  -5   4  13        3.81        1.90      3.03 o
  -4   4  13      398.76      379.73      8.14 o
  -3   4  13     1028.86      988.18     13.03 o
  -2   4  13        3.16       23.35      2.72 o
  -1   4  13       79.75       84.12      3.37 o
   0   4  13      215.21      239.16      3.14 o
   1   4  13      181.61      187.32      5.40 o
   2   4  13     2885.05     2681.07     34.96 o
   3   4  13      961.51      972.42     11.62 o
   4   4  13     1113.25     1132.68     17.42 o
   5   4  13      198.55      203.46      7.98 o
   6   4  13        1.63        3.55      4.98 o
   7   4  13       27.30       24.50      6.86 o
   8   4  13       31.26       34.01      9.16 o
  -8   5  13       21.35       23.54     11.56 o
  -7   5  13       12.70        8.68      3.99 o
  -6   5  13       86.95       83.63      5.53 o
  -5   5  13       15.95       12.41      3.38 o
  -4   5  13      237.71      239.85      6.47 o
  -3   5  13      241.23      214.00      5.39 o
  -2   5  13      488.04      485.98      7.34 o
  -1   5  13       16.76       14.78      1.47 o
   0   5  13      481.46      476.30      5.42 o
   1   5  13       39.51       23.74      1.42 o
   2   5  13      109.98      108.29      2.43 o
   3   5  13      219.27      231.76      4.84 o
   4   5  13       14.64       22.48      3.61 o
   5   5  13       26.37       26.52      3.88 o
   6   5  13       17.67       14.42      5.60 o
   7   5  13        1.53        3.63      5.67 o
   8   5  13       15.25        2.29      6.46 o
  -8   6  13        7.32       12.26      5.84 o
  -7   6  13        0.60       -3.66      3.66 o
  -6   6  13        3.82        5.16      3.61 o
  -5   6  13        0.38       -2.78      2.78 o
  -4   6  13        0.43       -2.52      2.52 o
  -3   6  13       40.75       36.70      3.10 o
  -2   6  13       36.40       28.83      2.72 o
  -1   6  13       41.88       43.90      2.05 o
   0   6  13      169.05      166.87      2.97 o
   1   6  13      148.26      134.85      2.65 o
   2   6  13        1.87        0.88      1.16 o
   3   6  13       10.28       17.30      1.88 o
   4   6  13       46.17       48.73      3.55 o
   5   6  13        0.26        1.78      3.27 o
   6   6  13      291.59      290.07     13.31 o
   7   6  13        2.62        6.37      5.78 o
   8   6  13       12.20       17.38      7.97 o
  -8   7  13       65.62       83.58      8.09 o
  -7   7  13       46.46       52.81      6.25 o
  -6   7  13        4.36        0.99      3.62 o
  -5   7  13       55.57       44.04      4.27 o
  -4   7  13       28.12       28.77      3.45 o
  -3   7  13       49.66       55.48      4.08 o
  -2   7  13       31.64       25.27      2.36 o
  -1   7  13        3.33        4.43      1.42 o
   0   7  13      597.96      601.92      6.58 o
   1   7  13      172.62      173.29      3.35 o
   2   7  13      643.79      584.88      8.10 o
   3   7  13       11.54       13.37      2.26 o
   4   7  13        4.57        1.11      2.49 o
   5   7  13       23.80       39.03      4.38 o
   6   7  13        3.44       -1.83      3.76 o
   7   7  13        6.26        7.70      6.22 o
   8   7  13        0.34       12.29      7.17 o
  -8   8  13        2.73       -0.68      5.43 o
  -7   8  13       26.92       23.24      4.86 o
  -6   8  13        5.66        4.44      3.62 o
  -5   8  13       19.64       32.78      5.78 o
  -4   8  13      189.49      175.82      7.51 o
  -3   8  13       13.69       25.52      2.92 o
  -2   8  13      638.60      585.88      9.91 o
  -1   8  13       48.86       43.10      2.31 o
   0   8  13        9.39       10.36      1.60 o
   1   8  13       99.11      110.07      3.20 o
   2   8  13        8.49       12.85      3.03 o
   3   8  13      354.48      366.56      8.03 o
   4   8  13       62.70       66.42      4.11 o
   5   8  13        0.00       -0.28      2.82 o
   6   8  13       17.54       14.93      4.52 o
   7   8  13       11.86       22.32      7.22 o
   8   8  13        0.06       -0.90      9.94 o
  -7   9  13        2.45        2.77      4.36 o
  -6   9  13        0.12       -1.83      3.67 o
  -5   9  13        0.64        0.31      4.78 o
  -4   9  13        5.63        9.80      3.64 o
  -3   9  13      149.25      127.86      5.46 o
  -2   9  13        3.21        4.72      2.32 o
  -1   9  13      162.43      152.73      4.66 o
   0   9  13       22.12       38.35      2.92 o
   1   9  13       15.41       16.52      2.31 o
   2   9  13       29.05       27.30      3.08 o
   3   9  13        3.00        3.19      2.44 o
   4   9  13        6.18        5.56      2.84 o
   5   9  13      113.67      117.12      6.41 o
   6   9  13        0.03       -1.42      5.93 o
   7   9  13        1.22       -2.46     10.28 o
  -7  10  13        4.58       -0.36      7.96 o
  -6  10  13        8.15       11.00      4.12 o
  -5  10  13        5.24        5.36      3.53 o
  -4  10  13       46.69       63.05      4.78 o
  -3  10  13      217.40      201.21      7.76 o
  -2  10  13        8.23       11.06      2.64 o
  -1  10  13        2.44        3.68      2.24 o
   0  10  13       25.75       26.55      4.08 o
   1  10  13      148.96      139.43      5.00 o
   2  10  13        0.99       -1.95      3.87 o
   3  10  13       44.47       42.34      3.60 o
   4  10  13      184.81      197.26      6.86 o
   5  10  13       13.50       24.96      4.03 o
   6  10  13       56.88       69.24      5.49 o
   7  10  13       29.06       25.18      4.97 o
  -7  11  13        0.41       -5.33      5.33 o
  -6  11  13       46.52       52.53      5.62 o
  -5  11  13       26.59       28.28      4.48 o
  -4  11  13       70.03       74.55      5.18 o
  -3  11  13       41.83       40.63      4.01 o
  -2  11  13       10.76        5.79      2.93 o
  -1  11  13        4.10        7.62      4.00 o
   0  11  13      357.63      299.85      7.73 o
   1  11  13      219.11      214.91      6.38 o
   2  11  13        5.49        2.75      2.90 o
   3  11  13       48.72       48.16      4.00 o
   4  11  13        2.67        2.95      3.19 o
   5  11  13        0.23       -3.38      3.38 o
   6  11  13        0.95        0.20      3.74 o
   7  11  13        8.34       11.25      5.23 o
  -6  12  13        7.07        1.28      4.27 o
  -5  12  13        3.63        5.70      3.90 o
  -4  12  13        0.25       -0.83      3.20 o
  -3  12  13        4.24       -0.70      3.03 o
  -2  12  13      216.88      220.62      7.23 o
  -1  12  13        1.89        0.88      3.17 o
   0  12  13        9.93       18.62      3.41 o
   1  12  13        0.00        2.65      2.69 o
   2  12  13        0.11        1.76      2.71 o
   3  12  13        1.30        6.08      3.30 o
   4  12  13       11.50       11.18      3.63 o
   5  12  13        0.74        0.67      4.51 o
   6  12  13        0.26       -2.88      3.97 o
  -6  13  13       70.17       71.17      6.52 o
  -5  13  13        0.04        2.41      4.06 o
  -4  13  13       10.58        9.55      4.74 o
  -3  13  13        0.25       -1.68      3.13 o
  -2  13  13        4.03        2.12      3.68 o
  -1  13  13      267.55      245.70      9.04 o
   0  13  13        0.40       -0.52      3.23 o
   1  13  13       33.18       47.94      8.24 o
   2  13  13        0.26       -0.48      3.14 o
   3  13  13        8.70        2.27      3.36 o
   4  13  13       62.44       63.11      5.25 o
   5  13  13        8.49       10.56      4.12 o
   6  13  13        1.87       -4.51      4.51 o
  -5  14  13       27.58       28.35      5.91 o
  -4  14  13        0.31        3.34      3.75 o
  -3  14  13        0.59       -3.85      3.85 o
  -2  14  13       18.72       13.59      4.30 o
  -1  14  13       59.25       56.85      5.47 o
   0  14  13        4.15       -0.33      4.71 o
   1  14  13        2.02        3.35      3.61 o
   2  14  13       31.46       34.29      4.66 o
   3  14  13       28.98       22.52      6.76 o
   4  14  13       18.55       21.01      4.75 o
   5  14  13       39.22       53.91      6.99 o
  -5  15  13        2.12       -0.88      5.10 o
  -4  15  13        0.48        1.17      4.61 o
  -3  15  13        0.01        6.34      4.61 o
  -2  15  13        0.20       -0.42      4.16 o
  -1  15  13       46.90       54.55      5.84 o
   0  15  13       26.97       20.26      4.67 o
   1  15  13        6.44        7.97      3.95 o
   2  15  13        0.00        2.27      3.66 o
   3  15  13       18.10       23.00      4.73 o
   4  15  13        9.59        1.38      4.40 o
   5  15  13        2.33        5.99      7.24 o
  -4  16  13       13.17       14.12      5.78 o
  -3  16  13        0.10        1.61      4.79 o
  -2  16  13        3.97       -0.84      4.35 o
  -1  16  13        2.06        7.46      4.45 o
   0  16  13       22.75       22.09      5.07 o
   1  16  13        0.04        1.22      6.51 o
   2  16  13       30.50       31.75      5.33 o
   3  16  13        5.96        2.99      5.95 o
   4  16  13       30.49       36.49      5.95 o
  -3  17  13        6.93       26.75      9.85 o
  -2  17  13       16.83        4.24      4.94 o
  -1  17  13       46.53       45.82      9.60 o
   0  17  13       20.97       40.34      6.65 o
   1  17  13       22.99       30.58      6.31 o
   2  17  13       32.00       34.14      5.50 o
   3  17  13       19.04       20.91      8.55 o
   0  18  13        0.05        3.89      7.45 o
  -8   0  14        2.93        3.58      6.33 o
  -6   0  14        0.01        4.78      4.98 o
  -4   0  14      243.87      251.01     10.62 o
  -2   0  14      519.42      494.77     12.87 o
   0   0  14      158.49      156.16      3.96 o
   2   0  14      926.25      869.41     11.80 o
   4   0  14      281.99      297.87      9.70 o
   6   0  14      200.73      184.14     14.39 o
   8   0  14        6.64       10.47      9.98 o
  -8   1  14        0.41       -4.85      4.85 o
  -7   1  14       18.04       20.91      4.50 o
  -6   1  14       16.91       11.69      4.46 o
  -5   1  14        4.19       -1.99      4.30 o
  -4   1  14       79.07       70.13      4.45 o
  -3   1  14      263.74      277.88      6.37 o
  -2   1  14        0.51       10.64      2.07 o
  -1   1  14       42.46       53.40      2.36 o
   0   1  14     1599.79     1597.38     18.43 o
   1   1  14      723.83      665.64     10.87 o
   2   1  14     1070.16     1013.77     10.37 o
   3   1  14      128.77      112.80      3.06 o
   4   1  14       56.86       67.76      3.48 o
   5   1  14       82.96       90.37      4.89 o
   6   1  14       29.59       37.71      6.01 o
   7   1  14       31.37       35.34      6.85 o
   8   1  14        0.82       -1.05      6.26 o
  -8   2  14       13.64        9.81      9.11 o
  -7   2  14        6.14        5.34      4.19 o
  -6   2  14       12.03        4.74      3.94 o
  -5   2  14       81.53       89.45      5.99 o
  -4   2  14      120.20      126.17     14.67 o
  -3   2  14      435.73      407.75     11.80 o
  -2   2  14      462.63      512.01      8.98 o
  -1   2  14      468.65      448.81      7.04 o
   0   2  14      625.58      632.66      8.34 o
   1   2  14       71.62       82.14      3.67 o
   2   2  14       64.40       74.13      3.15 o
   3   2  14      190.96      184.66      3.67 o
   4   2  14      187.59      175.07      5.71 o
   5   2  14        1.52        5.83      3.12 o
   6   2  14       81.12       83.38      7.49 o
   7   2  14        0.37       -0.45      5.33 o
   8   2  14        7.56       16.14      7.09 o
  -8   3  14       21.92       29.64      7.24 o
  -7   3  14       31.04       32.65      4.91 o
  -6   3  14        8.98       13.95      4.93 o
  -5   3  14       40.41       57.30      4.59 o
  -4   3  14      266.67      262.93      7.75 o
  -3   3  14      505.38      511.71     13.54 o
  -2   3  14      593.99      586.47     12.97 o
  -1   3  14      675.46      673.31     15.92 o
   0   3  14     2827.08     2762.43     35.29 o
   1   3  14     1210.11     1195.28     19.11 o
   2   3  14      891.29      898.09     15.72 o
   3   3  14      597.86      537.02      7.79 o
   4   3  14      844.26      771.90     15.49 o
   5   3  14        0.90       -1.19      4.00 o
   6   3  14       72.56       50.82      6.59 o
   7   3  14       24.44       34.83      6.81 o
   8   3  14        0.90        9.06      6.45 o
  -8   4  14       10.47       19.60      5.75 o
  -7   4  14        0.92       -4.30      4.30 o
  -6   4  14       58.67       54.90      5.86 o
  -5   4  14      103.01      101.41      5.36 o
  -4   4  14        0.32       -2.69      2.69 o
  -3   4  14      322.18      351.97      6.71 o
  -2   4  14      423.93      397.90      8.06 o
  -1   4  14      842.80      844.61      9.63 o
   0   4  14       38.88       39.50      1.90 o
   1   4  14       61.49       74.54      3.85 o
   2   4  14      209.80      192.76      5.26 o
   3   4  14      489.52      486.03      7.40 o
   4   4  14      103.88      113.48      4.79 o
   5   4  14       69.38       72.77      6.52 o
   6   4  14      130.49      110.01      8.44 o
   7   4  14       58.07       63.86      7.94 o
   8   4  14        0.55       -5.88      5.88 o
  -8   5  14        0.04       -4.70      4.70 o
  -7   5  14        0.54       -2.80      4.49 o
  -6   5  14        7.90        6.83      3.42 o
  -5   5  14       10.09        6.15      3.24 o
  -4   5  14      105.11       96.21      5.17 o
  -3   5  14      136.37      114.49      4.71 o
  -2   5  14      428.32      434.90      9.31 o
  -1   5  14      373.29      333.47      6.76 o
   0   5  14      617.08      591.88      8.40 o
   1   5  14      101.58      103.09      5.48 o
   2   5  14       85.42       71.48      2.49 o
   3   5  14      128.14      109.72      3.37 o
   4   5  14      329.76      302.42      7.33 o
   5   5  14       56.45       44.30      5.81 o
   6   5  14      135.16      132.11      9.41 o
   7   5  14       19.15       18.34      6.47 o
   8   5  14        0.71        2.88      6.31 o
  -8   6  14        2.08       14.29      5.90 o
  -7   6  14       31.03       29.14      4.96 o
  -6   6  14       37.99       41.03      4.70 o
  -5   6  14        9.28        1.57      3.13 o
  -4   6  14       67.77       71.13      4.99 o
  -3   6  14       52.47       53.03      3.34 o
  -2   6  14      135.14      131.88      3.95 o
  -1   6  14      214.13      195.55      4.22 o
   0   6  14       68.68       68.80      2.09 o
   1   6  14        8.28        8.68      1.20 o
   2   6  14      445.61      418.45      6.07 o
   3   6  14      905.73      875.73     14.29 o
   4   6  14      457.85      443.45     10.49 o
   5   6  14      111.98      110.51      6.02 o
   6   6  14      202.94      213.24     11.59 o
   7   6  14        4.57        8.21      5.95 o
   8   6  14        5.50        2.28      6.63 o
  -8   7  14        0.05        7.90      5.79 o
  -7   7  14        4.33        2.90      4.21 o
  -6   7  14       29.99       27.50      4.27 o
  -5   7  14       18.69        6.21      3.28 o
  -4   7  14       13.14        7.20      2.97 o
  -3   7  14       14.59       14.82      2.62 o
  -2   7  14      264.22      289.11      6.29 o
  -1   7  14       91.60       84.92      3.06 o
   0   7  14      196.11      193.33      3.67 o
   1   7  14        4.41        7.41      1.35 o
   2   7  14        4.64        8.71      1.54 o
   3   7  14        5.54        9.70      2.18 o
   4   7  14        3.90        5.33      2.66 o
   5   7  14       33.01       31.57      4.97 o
   6   7  14        1.39        4.19      5.30 o
   7   7  14        0.60       -0.86      5.72 o
   8   7  14       38.14       33.63      8.44 o
  -7   8  14        1.19       10.88      4.63 o
  -6   8  14        0.07        0.86      3.72 o
  -5   8  14        0.81       -1.56      3.16 o
  -4   8  14        2.23        5.58      2.94 o
  -3   8  14        3.75        6.15      2.45 o
  -2   8  14        0.04        0.11      2.17 o
  -1   8  14      215.51      210.22      5.12 o
   0   8  14       64.14       61.39      2.69 o
   1   8  14        0.28        2.17      1.65 o
   2   8  14        0.49        2.73      2.10 o
   3   8  14       79.15       66.36      3.66 o
   4   8  14       93.44      107.58      4.96 o
   5   8  14       11.91       12.49      3.41 o
   6   8  14       55.90       70.54      7.26 o
   7   8  14        0.65       13.45      6.56 o
  -7   9  14       18.10       22.05      5.02 o
  -6   9  14        0.04        0.08      3.68 o
  -5   9  14        0.82       -0.32      3.25 o
  -4   9  14       17.47       19.12      3.51 o
  -3   9  14        0.71        2.88      2.69 o
  -2   9  14       36.93       50.62      3.33 o
  -1   9  14       37.89       60.43      3.23 o
   0   9  14        0.98        1.93      2.10 o
   1   9  14      198.20      195.90      5.44 o
   2   9  14      135.16      115.47      5.50 o
   3   9  14        3.25       -2.24      2.24 o
   4   9  14       46.28       48.97      4.00 o
   5   9  14        5.15        0.21      4.26 o
   6   9  14       22.11       15.70      4.15 o
   7   9  14        0.04        8.51      5.39 o
  -7  10  14        1.95        3.22      5.20 o
  -6  10  14       14.72       13.50      4.48 o
  -5  10  14       69.54       54.39      4.93 o
  -4  10  14      139.64      154.16      6.64 o
  -3  10  14       48.81       37.75      3.88 o
  -2  10  14       23.74       25.12      3.06 o
  -1  10  14      135.64      128.81      4.64 o
   0  10  14       99.88       99.14      4.48 o
   1  10  14       19.94       13.28      2.51 o
   2  10  14       86.58      101.93      5.14 o
   3  10  14       32.97       39.68      3.59 o
   4  10  14        8.40        4.24      3.03 o
   5  10  14       43.30       49.06      4.54 o
   6  10  14       42.56       54.60      7.41 o
   7  10  14        2.61        0.59      4.16 o
  -6  11  14        0.78       -3.73      3.86 o
  -5  11  14        0.91       -1.41      4.32 o
  -4  11  14       20.55       21.19      3.92 o
  -3  11  14        8.87       11.61      3.41 o
  -2  11  14       71.72       67.48      4.46 o
  -1  11  14        6.93       14.34      3.06 o
   0  11  14       75.16       76.06      4.31 o
   1  11  14       17.52        7.62      2.56 o
   2  11  14       76.46       78.23      4.28 o
   3  11  14       35.20       49.57      4.43 o
   4  11  14        3.03       -2.88      2.88 o
   5  11  14        9.70        6.24      3.64 o
   6  11  14        3.34        0.70      3.85 o
  -6  12  14       13.04        4.88      4.55 o
  -5  12  14        0.51        3.24      3.90 o
  -4  12  14        0.56        2.81      3.49 o
  -3  12  14       32.25       32.56      4.20 o
  -2  12  14        3.48        1.53      3.05 o
  -1  12  14        5.05        0.08      4.18 o
   0  12  14        0.60        3.46      2.76 o
   1  12  14       80.58       73.84      4.34 o
   2  12  14        9.46       13.64      3.02 o
   3  12  14        0.04        2.14      3.14 o
   4  12  14       29.73       32.67      4.15 o
   5  12  14        0.62        0.47      3.57 o
   6  12  14        0.05       -4.06      4.06 o
  -5  13  14        9.69        4.87      4.27 o
  -4  13  14        0.10       -3.20      3.46 o
  -3  13  14        9.57        7.41      3.52 o
  -2  13  14       51.40       69.69      5.71 o
  -1  13  14       12.23       14.69      3.89 o
   0  13  14       11.93       12.22      3.82 o
   1  13  14        0.08       -0.94      3.13 o
   2  13  14       38.63       48.82      4.80 o
   3  13  14        0.64       -1.40      3.25 o
   4  13  14       53.79       73.82      5.86 o
   5  13  14       96.16      104.10      8.09 o
  -5  14  14        5.74        6.22      4.38 o
  -4  14  14       11.14       11.42      4.21 o
  -3  14  14       47.17       48.52      5.62 o
  -2  14  14        0.04        1.19      3.94 o
  -1  14  14      112.55      113.64      6.87 o
   0  14  14       13.08       15.24      4.06 o
   1  14  14        2.08        5.78      4.22 o
   2  14  14        0.05       -0.72      3.37 o
   3  14  14        0.01       -0.22      3.68 o
   4  14  14        2.38        0.61      4.14 o
   5  14  14       38.53       35.08      5.78 o
  -4  15  14       20.15       23.04      4.91 o
  -3  15  14        0.06        3.28      4.38 o
  -2  15  14        9.79       14.50      4.79 o
  -1  15  14        1.79        3.08      4.08 o
   0  15  14       29.41       24.84      4.91 o
   1  15  14        4.79       11.10      4.19 o
   2  15  14        5.83        2.23      3.74 o
   3  15  14        0.02        0.12      4.05 o
   4  15  14       23.30       18.13      5.12 o
  -3  16  14        0.04        1.69      6.81 o
  -2  16  14       15.36        9.93      4.71 o
  -1  16  14        1.16       -1.39      4.77 o
   0  16  14        3.50        2.14      4.29 o
   1  16  14        0.03       -1.25      5.57 o
   2  16  14        2.93        3.38      4.23 o
   3  16  14       38.43       45.94      5.86 o
  -2  17  14        0.02       -4.68      4.68 o
  -1  17  14        0.18        3.43      4.63 o
   0  17  14       49.14       54.64      8.73 o
   1  17  14        2.80        2.61      5.45 o
   2  17  14       56.03       58.95      6.44 o
  -7   0  15      185.51      201.89     20.86 o
  -5   0  15     1411.85     1304.38     42.41 o
  -3   0  15        8.77       21.39      4.08 o
  -1   0  15        1.93        3.80      1.96 o
   1   0  15       53.89       53.14      4.38 o
   3   0  15      636.04      609.49     11.08 o
   5   0  15        8.78       18.00      4.34 o
   7   0  15       62.20       73.51     11.65 o
  -8   1  15        4.09        1.66      5.34 o
  -7   1  15        1.66        3.85      5.29 o
  -6   1  15       47.83       47.07      5.62 o
  -5   1  15        2.87        5.34      7.38 o
  -4   1  15     1798.04     1846.81     56.45 o
  -3   1  15      462.37      497.24     11.91 o
  -2   1  15      188.17      201.23      5.25 o
  -1   1  15     1112.28     1118.28     14.18 o
   1   1  15       15.89       27.86      4.43 o
   2   1  15      104.45      102.63      2.27 o
   3   1  15       91.65       92.05      3.29 o
   4   1  15       84.77       99.83      4.19 o
   5   1  15       89.48       96.41      4.79 o
   6   1  15        2.26       -2.40      5.82 o
   7   1  15       54.19       54.23      7.60 o
   8   1  15      129.83      170.32     12.49 o
  -8   2  15        3.74        5.26      5.35 o
  -7   2  15        2.58        0.98      4.03 o
  -6   2  15        1.93       10.03      4.40 o
  -5   2  15       76.64       80.22      5.95 o
  -4   2  15        7.85       -2.93      7.17 o
  -3   2  15      163.97      154.01      5.81 o
  -2   2  15      868.59      876.61     15.71 o
  -1   2  15       78.82       77.37      4.75 o
   0   2  15      616.95      580.39      7.90 o
   1   2  15      433.39      400.64      7.93 o
   2   2  15        3.58       17.43      3.72 o
   3   2  15      373.33      349.33      5.89 o
   4   2  15        0.03       -0.34      2.32 o
   5   2  15       34.83       41.50      5.15 o
   6   2  15      202.93      208.35     10.98 o
   7   2  15       43.38       51.02      7.44 o
   8   2  15      110.15      120.77     20.26 o
  -8   3  15        0.79        3.10      5.28 o
  -7   3  15       21.81       16.84      4.58 o
  -6   3  15        0.04       -2.63      3.38 o
  -5   3  15      377.17      383.29      9.92 o
  -4   3  15       18.18       26.49      6.24 o
  -3   3  15       95.86      103.48      4.86 o
  -2   3  15      112.59      122.50      4.72 o
  -1   3  15      114.16      120.84      6.95 o
   0   3  15        1.44        4.33      1.78 o
   1   3  15      578.31      611.18     11.29 o
   2   3  15      728.86      687.96     11.01 o
   3   3  15      403.93      385.38      6.21 o
   4   3  15      393.82      357.06      9.43 o
   5   3  15       74.09       85.50      9.41 o
   6   3  15       20.46       11.57      5.25 o
   7   3  15       13.63       16.85      6.23 o
   8   3  15       38.26       32.82     10.76 o
  -8   4  15        4.29        4.48      5.26 o
  -7   4  15       15.08        4.55      4.13 o
  -6   4  15       24.79       16.22      4.06 o
  -5   4  15        0.05       -1.73      4.29 o
  -4   4  15       41.86       41.36      3.76 o
  -3   4  15      238.49      240.56      5.58 o
  -2   4  15       81.18       91.74      3.32 o
  -1   4  15      653.05      639.05     11.02 o
   0   4  15      286.68      283.38      4.08 o
   1   4  15     1704.76     1670.36     26.19 o
   2   4  15       15.82        7.88      2.66 o
   3   4  15      660.41      619.86     10.91 o
   4   4  15      416.10      406.06      8.49 o
   5   4  15        0.10       -0.80      3.77 o
   6   4  15       12.50        6.08      4.74 o
   7   4  15       10.00       14.58      6.37 o
   8   4  15        2.27       -1.72      6.37 o
  -8   5  15        1.61       -1.87      5.13 o
  -7   5  15       23.75       24.27      5.45 o
  -6   5  15        5.09       16.33      3.96 o
  -5   5  15       17.75        5.64      3.31 o
  -4   5  15       57.64       51.26      4.07 o
  -3   5  15       35.41       27.49      2.92 o
  -2   5  15       11.92       16.06      2.07 o
  -1   5  15      123.13      107.39      3.23 o
   0   5  15      210.40      179.45      3.51 o
   1   5  15      330.12      332.17      7.57 o
   2   5  15      159.94      134.03      4.72 o
   3   5  15      193.76      191.99      4.58 o
   4   5  15      359.60      362.05      8.08 o
   5   5  15       87.92       75.59      6.74 o
   6   5  15       53.56       52.21      6.90 o
   7   5  15       16.25        8.21      6.06 o
   8   5  15        8.87       11.55      6.89 o
  -8   6  15        7.79       13.58      6.03 o
  -7   6  15        0.61        9.40      4.37 o
  -6   6  15        5.06        1.40      3.51 o
  -5   6  15       15.96       14.47      3.55 o
  -4   6  15       43.47       42.12      3.78 o
  -3   6  15        5.97        3.02      2.35 o
  -2   6  15       16.27       14.61      2.14 o
  -1   6  15      354.61      368.23      6.13 o
   0   6  15      223.27      217.11      3.72 o
   1   6  15      150.36      143.75      3.75 o
   2   6  15        9.79       12.66      1.58 o
   3   6  15       99.20       97.66      3.63 o
   4   6  15      314.70      296.75      9.28 o
   5   6  15        3.38        1.94      3.32 o
   6   6  15        8.64        7.09      5.49 o
   7   6  15       23.18       23.17      6.76 o
   8   6  15        7.44        3.37      7.04 o
  -7   7  15       33.31       40.17      5.53 o
  -6   7  15        5.34        8.91      5.46 o
  -5   7  15       19.73       28.22      4.27 o
  -4   7  15       86.39       61.87      4.34 o
  -3   7  15        0.06        3.36      2.42 o
  -2   7  15      205.39      191.68      5.17 o
  -1   7  15      261.41      232.83      5.30 o
   0   7  15       85.52      108.87      3.22 o
   1   7  15       58.91       48.49      2.07 o
   2   7  15      132.72      111.14      3.75 o
   3   7  15      253.69      233.13      5.98 o
   4   7  15       20.33       23.74      4.02 o
   5   7  15      253.78      245.95      8.60 o
   6   7  15        0.74        3.83      5.36 o
   7   7  15        6.71       -1.08      5.83 o
  -7   8  15       19.54       45.08      6.04 o
  -6   8  15       42.60       51.32      6.38 o
  -5   8  15       38.59       37.74      4.30 o
  -4   8  15        5.40        5.88      3.20 o
  -3   8  15        2.30        2.57      2.66 o
  -2   8  15      268.65      273.75      6.39 o
  -1   8  15      250.59      227.01      5.42 o
   0   8  15       12.02        2.46      1.78 o
   1   8  15        0.50        1.09      1.70 o
   2   8  15        5.53        7.90      2.28 o
   3   8  15      208.64      193.02      5.76 o
   4   8  15        9.18        7.04      2.82 o
   5   8  15       56.08       44.89      4.22 o
   6   8  15      116.57      136.32      7.34 o
   7   8  15       17.17       13.11      6.78 o
  -7   9  15        1.80       -0.90      4.30 o
  -6   9  15        7.09        4.05      4.00 o
  -5   9  15        0.07        0.22      3.28 o
  -4   9  15        2.72        0.37      2.98 o
  -3   9  15       30.06       33.63      3.68 o
  -2   9  15      244.75      196.49      5.73 o
  -1   9  15       54.99       51.16      3.63 o
   0   9  15       88.87       91.18      4.08 o
   1   9  15       63.70       60.15      3.31 o
   2   9  15       39.79       35.65      3.25 o
   3   9  15       64.91       67.13      3.94 o
   4   9  15       13.21       13.08      3.08 o
   5   9  15        0.26        1.74      3.14 o
   6   9  15        3.82       10.93      4.00 o
   7   9  15       51.18       50.64      6.79 o
  -7  10  15       24.54       23.83      7.84 o
  -6  10  15       17.29       16.05      4.54 o
  -5  10  15        0.23        5.25      3.47 o
  -4  10  15      339.14      366.20      9.91 o
  -3  10  15      180.50      197.14      6.93 o
  -2  10  15       67.66       53.67      3.99 o
  -1  10  15        0.02       -2.01      2.12 o
   0  10  15       42.02       50.49      3.49 o
   1  10  15       13.82        9.56      2.36 o
   2  10  15       21.71       17.10      3.12 o
   3  10  15       52.62       68.13      4.21 o
   4  10  15       83.57       83.16      4.87 o
   5  10  15       31.99       32.64      4.60 o
   6  10  15        1.23        0.91      3.71 o
  -6  11  15        0.53       -3.86      3.86 o
  -5  11  15        0.21        1.88      3.64 o
  -4  11  15       17.31       28.75      4.27 o
  -3  11  15        4.26        1.73      3.07 o
  -2  11  15       24.52       29.23      3.55 o
  -1  11  15        5.79        2.02      3.57 o
   0  11  15        0.05       -0.10      2.42 o
   1  11  15       22.34       32.76      3.26 o
   2  11  15       26.11       30.90      3.26 o
   3  11  15       76.11       65.34      4.79 o
   4  11  15       35.25       43.86      4.29 o
   5  11  15        0.71        3.07      3.55 o
   6  11  15       26.03       24.95      4.65 o
  -6  12  15        3.16       -2.70      4.34 o
  -5  12  15        0.06       -2.24      3.77 o
  -4  12  15        0.04       -0.30      3.48 o
  -3  12  15        2.45       -0.03      3.06 o
  -2  12  15        2.35        2.32      3.08 o
  -1  12  15       76.74       82.96      5.98 o
   0  12  15        5.71        7.30      3.30 o
   1  12  15        3.32        2.78      2.70 o
   2  12  15       21.96       25.37      4.85 o
   3  12  15        0.57        3.60      3.31 o
   4  12  15        0.52       -0.74      3.18 o
   5  12  15        3.09       -3.47      3.47 o
   6  12  15        0.09       -4.15      4.59 o
  -5  13  15       23.00       19.92      4.71 o
  -4  13  15        0.44        0.95      3.70 o
  -3  13  15       35.69       42.07      4.62 o
  -2  13  15        6.54        3.91      3.84 o
  -1  13  15       28.46       26.27      4.60 o
   0  13  15       13.02       11.74      3.81 o
   1  13  15        3.48        0.79      3.27 o
   2  13  15       21.20       19.26      4.00 o
   3  13  15       29.77       29.30      4.42 o
   4  13  15        2.90        1.70      4.49 o
   5  13  15        0.91        1.95      3.86 o
  -4  14  15        0.01        0.00      3.77 o
  -3  14  15        1.03        0.79      4.14 o
  -2  14  15       41.45       47.75      5.57 o
  -1  14  15        0.54        1.49      3.69 o
   0  14  15       18.57       11.91      4.07 o
   1  14  15      145.59      137.76      7.31 o
   2  14  15        1.18        0.27      5.05 o
   3  14  15       40.87       47.48     11.34 o
   4  14  15        5.18        2.56      5.35 o
  -4  15  15        2.76        4.78      6.32 o
  -3  15  15       14.82       26.20      5.52 o
  -2  15  15        9.91        7.09      4.54 o
  -1  15  15       42.40       42.02      5.51 o
   0  15  15       30.57       31.33      5.03 o
   1  15  15      106.39      108.99      7.28 o
   2  15  15        7.06        5.39      4.00 o
   3  15  15       77.80       79.91      6.46 o
   4  15  15        1.09        7.41      5.68 o
  -3  16  15        1.12       17.66      8.40 o
  -2  16  15       11.67        8.90      4.77 o
  -1  16  15        0.28       -3.53      4.07 o
   0  16  15        2.80        0.33      4.11 o
   1  16  15        5.25        6.30      6.18 o
   2  16  15       10.64       16.13      4.75 o
   0  17  15        0.45       -1.40      4.63 o
  -8   0  16        0.56        1.57      6.80 o
  -6   0  16       15.23       19.68      5.88 o
  -4   0  16     1749.62     1773.74     51.76 o
  -2   0  16       66.47       80.86      7.22 o
   0   0  16        4.44        1.75      1.51 o
   2   0  16     3925.54     3682.44     53.04 o
   4   0  16       65.36       86.47      9.04 o
   6   0  16       16.17       35.73      8.19 o
   8   0  16       62.78       54.14     12.41 o
  -8   1  16        0.01       -3.35      5.17 o
  -7   1  16      117.25      117.74      7.00 o
  -6   1  16       30.50       32.70      5.26 o
  -5   1  16      179.88      174.11      9.74 o
  -4   1  16       11.34       11.97      4.80 o
  -3   1  16      538.14      542.21     21.31 o
  -2   1  16      149.73      154.50      4.93 o
  -1   1  16       32.86       53.39      4.56 o
   0   1  16        3.07        1.16      1.15 o
   1   1  16      209.85      188.74      4.00 o
   2   1  16        0.10        7.27      2.11 o
   3   1  16     1137.15     1122.71     14.32 o
   4   1  16        0.02        0.10      2.07 o
   5   1  16       54.23       66.28      4.06 o
   6   1  16        0.30       -3.09      4.28 o
   7   1  16      183.32      179.14     11.53 o
   8   1  16        0.21        5.22      6.79 o
  -8   2  16        0.00        7.28      5.49 o
  -7   2  16       11.26       11.65      4.49 o
  -6   2  16        8.73       14.29      4.80 o
  -5   2  16      162.79      146.49      7.49 o
  -4   2  16      142.28      124.84      7.80 o
  -3   2  16      150.38      137.52      5.60 o
  -2   2  16        2.51        4.91      2.17 o
  -1   2  16      142.42      181.30      4.28 o
   0   2  16       80.38       85.68      2.61 o
   1   2  16        0.07        2.10      1.74 o
   2   2  16      433.38      376.68     10.07 o
   3   2  16      328.63      322.27      5.60 o
   4   2  16       49.24       59.36      4.11 o
   5   2  16       12.07        6.04      3.27 o
   6   2  16        1.28        3.45      4.49 o
   7   2  16       21.46       27.66      6.64 o
   8   2  16       17.24       18.80      7.26 o
  -8   3  16        5.72        0.40      5.41 o
  -7   3  16       29.44       23.26      4.81 o
  -6   3  16       11.60        8.94      3.86 o
  -5   3  16       35.67       37.81      4.38 o
  -4   3  16        0.73        4.34      3.38 o
  -3   3  16      253.00      254.41      8.99 o
  -2   3  16        5.84        7.69      2.28 o
  -1   3  16      456.89      431.36      8.00 o
   0   3  16       23.25       27.33      1.83 o
   1   3  16      209.38      203.38      5.75 o
   2   3  16       20.48       21.80      2.87 o
   3   3  16       14.64       16.90      1.73 o
   4   3  16      113.43      112.33      5.56 o
   5   3  16        0.77       -0.48      3.13 o
   6   3  16       38.76       35.29      5.94 o
   7   3  16       24.79       27.27      6.73 o
   8   3  16        6.10       -4.34      6.12 o
  -8   4  16        0.78       -0.65      4.98 o
  -7   4  16       19.57       24.57      4.73 o
  -6   4  16        1.31       -1.06      3.45 o
  -5   4  16      268.93      302.58      8.78 o
  -4   4  16        0.73       -1.01      2.69 o
  -3   4  16      733.47      727.06     12.62 o
  -2   4  16       12.70       14.09      2.06 o
  -1   4  16      116.39      104.09      3.27 o
   0   4  16      104.55      103.27      2.97 o
   1   4  16        2.42        6.92      3.78 o
   2   4  16      420.93      419.03      9.77 o
   3   4  16       61.60       85.77      2.86 o
   4   4  16       20.64       27.65      3.50 o
   5   4  16        7.70       14.15      4.57 o
   6   4  16        0.01       -2.78      5.52 o
   7   4  16       24.07       22.99      6.36 o
   8   4  16        2.81       -6.09      6.09 o
  -7   5  16        2.49        0.63      4.06 o
  -6   5  16        2.94       -0.78      3.42 o
  -5   5  16       11.02        6.39      3.44 o
  -4   5  16        4.18       -3.24      3.24 o
  -3   5  16      409.46      371.13      7.75 o
  -2   5  16      278.08      267.80      5.51 o
  -1   5  16      365.16      337.80      7.77 o
   0   5  16      406.44      380.53      5.66 o
   1   5  16      757.73      722.68     17.27 o
   2   5  16        6.34        3.58      2.65 o
   3   5  16      302.34      281.37      5.60 o
   4   5  16       23.85       17.22      3.34 o
   5   5  16       53.92       70.27      6.54 o
   6   5  16        0.00        3.05      5.02 o
   7   5  16        0.61       -5.28      5.28 o
  -7   6  16        9.76       12.06      4.51 o
  -6   6  16       12.80       11.37      4.45 o
  -5   6  16       11.19        8.59      3.48 o
  -4   6  16        4.28        3.47      3.27 o
  -3   6  16       27.49       19.43      2.96 o
  -2   6  16      187.94      178.21      5.04 o
  -1   6  16      148.17      116.10      3.55 o
   0   6  16      154.28      155.74      3.54 o
   1   6  16      288.87      269.32      5.93 o
   2   6  16        4.56        4.76      1.27 o
   3   6  16       53.33       55.32      2.91 o
   4   6  16        3.10        4.21      3.28 o
   5   6  16        3.10       -1.26      3.20 o
   6   6  16        6.09        5.04      4.94 o
   7   6  16       11.06       12.18     12.63 o
  -7   7  16        6.06        4.68      4.39 o
  -6   7  16       34.85       54.40      6.71 o
  -5   7  16       44.81       42.33      4.40 o
  -4   7  16        0.02        2.62      2.90 o
  -3   7  16      259.66      270.28      8.93 o
  -2   7  16       13.14       11.68      2.50 o
  -1   7  16      176.24      159.95      4.42 o
   0   7  16      593.63      528.90      7.60 o
   1   7  16       82.17       78.89      2.95 o
   2   7  16       31.33       37.02      2.48 o
   3   7  16       95.21      103.54      4.22 o
   4   7  16        7.42       12.89      2.79 o
   5   7  16        8.87       10.65      3.24 o
   6   7  16        0.45        3.87      7.45 o
   7   7  16        9.14        3.68      6.04 o
  -7   8  16       27.02       52.06      7.51 o
  -6   8  16       16.06       16.63      4.42 o
  -5   8  16       58.46       54.92      4.77 o
  -4   8  16       89.81       94.38      5.17 o
  -3   8  16       11.33       12.08      3.01 o
  -2   8  16      207.28      182.83      5.34 o
  -1   8  16       14.94       19.20      2.38 o
   0   8  16        0.75        3.06      1.75 o
   1   8  16      179.44      171.64      4.72 o
   2   8  16      138.14      143.20      7.00 o
   3   8  16      103.70      103.81      4.48 o
   4   8  16        3.19        6.51      2.86 o
   5   8  16       48.96       48.58      4.30 o
   6   8  16        6.79        8.37      3.72 o
   7   8  16        3.74       10.57      6.94 o
  -7   9  16        0.72       -5.44      5.97 o
  -6   9  16       21.55       26.62      4.75 o
  -5   9  16        1.21       -1.04      3.35 o
  -4   9  16       10.35       10.08      3.35 o
  -3   9  16        0.03        3.25      2.84 o
  -2   9  16       15.24       12.60      2.64 o
  -1   9  16        1.46        2.90      2.97 o
   0   9  16        0.05       -2.02      2.02 o
   1   9  16        2.94        1.23      2.01 o
   2   9  16      383.02      372.47      8.98 o
   3   9  16       51.54       51.79      4.21 o
   4   9  16       45.99       49.96      4.35 o
   5   9  16      115.30      136.95      6.27 o
   6   9  16       22.92       27.69      4.49 o
  -6  10  16        1.14        4.79      5.97 o
  -5  10  16       12.20       18.03      4.08 o
  -4  10  16        0.55       -1.16      3.08 o
  -3  10  16        9.33       17.23      3.41 o
  -2  10  16       16.36       14.19      3.23 o
  -1  10  16        0.04       -1.76      2.10 o
   0  10  16       82.96       86.39      5.89 o
   1  10  16        1.84        0.56      2.21 o
   2  10  16       58.52       63.94      3.66 o
   3  10  16       11.11        4.99      3.01 o
   4  10  16        4.70       11.90      3.29 o
   5  10  16       71.10       73.80      5.22 o
   6  10  16        6.31        1.30      3.88 o
  -6  11  16        3.88        6.31      4.47 o
  -5  11  16        1.90        0.36      3.51 o
  -4  11  16        0.15        0.82      3.47 o
  -3  11  16        4.93        9.57      3.39 o
  -2  11  16      164.02      166.16      6.71 o
  -1  11  16        1.82        4.08      2.75 o
   0  11  16       87.86       83.25      4.51 o
   1  11  16        0.06       -0.44      2.31 o
   2  11  16        6.40       10.25      2.64 o
   3  11  16       67.96       64.78      4.77 o
   4  11  16        0.95        1.19      3.13 o
   5  11  16        1.88       -1.70      3.28 o
   6  11  16        0.44       -1.29      4.49 o
  -5  12  16        0.02        1.96      3.95 o
  -4  12  16        9.06       11.92      3.97 o
  -3  12  16        3.87       12.57      3.79 o
  -2  12  16       19.03       17.22      3.54 o
  -1  12  16        0.13        3.03      3.46 o
   0  12  16       32.05       29.68      4.18 o
   1  12  16        4.43        4.20      2.70 o
   2  12  16        2.62        3.70      2.69 o
   3  12  16       18.47       22.98      4.02 o
   4  12  16       21.38       26.70      4.57 o
   5  12  16        0.25        1.32      3.76 o
  -5  13  16       28.29       41.45      5.24 o
  -4  13  16        1.22        3.13      3.77 o
  -3  13  16       25.56       25.36      4.35 o
  -2  13  16        5.71        1.60      3.83 o
  -1  13  16       73.64       80.89      5.97 o
   0  13  16        0.17       -3.10      3.10 o
   1  13  16       21.07       27.23      4.44 o
   2  13  16        8.56        6.15      3.51 o
   3  13  16       10.63       10.60      3.79 o
   4  13  16       33.80       35.10      5.08 o
   5  13  16       33.86       46.54      5.96 o
  -4  14  16       16.04        8.62      4.30 o
  -3  14  16        0.00       -0.52      4.42 o
  -2  14  16        0.74        0.14      4.05 o
  -1  14  16       28.05       25.65      4.71 o
   0  14  16        7.78        4.65      3.90 o
   1  14  16       13.61       22.96      4.39 o
   2  14  16        1.88        0.51      6.08 o
   3  14  16        4.79        8.46      3.94 o
   4  14  16       20.04       24.90      4.99 o
  -3  15  16       68.55       67.57      6.93 o
  -2  15  16       52.19       67.70      6.51 o
  -1  15  16        6.13        3.95      4.34 o
   0  15  16       45.16       57.08      5.82 o
   1  15  16        9.45       14.02      4.48 o
   2  15  16        8.85        2.14      4.02 o
   3  15  16       35.32       38.14      5.37 o
  -2  16  16        0.03        1.31      7.60 o
  -1  16  16       33.33       31.61      5.66 o
   0  16  16       10.60       24.16      5.26 o
   1  16  16       15.65       18.83      4.94 o
   2  16  16        5.38       -1.84      6.25 o
  -7   0  17        9.75        5.60      6.17 o
  -5   0  17       13.68        1.84      6.04 o
  -3   0  17      625.57      628.40     44.78 o
  -1   0  17        0.93       -0.87      2.24 o
   1   0  17       20.40       22.94      1.92 o
   3   0  17      225.36      200.77     14.46 o
   5   0  17      593.20      582.70     39.70 o
   7   0  17       21.86       19.04      8.91 o
  -8   1  17       24.60       17.30     16.98 o
  -7   1  17        5.53        0.66      4.18 o
  -6   1  17       54.14       42.86      6.84 o
  -5   1  17        2.36        1.81      4.30 o
  -4   1  17       90.76       86.45      7.77 o
  -3   1  17       46.71       43.41      3.71 o
  -2   1  17       67.39       69.60      3.62 o
  -1   1  17      391.76      389.78      7.46 o
   0   1  17      344.21      329.30      5.84 o
   1   1  17      239.19      216.59      4.47 o
   2   1  17       45.54       45.46      2.31 o
   3   1  17        0.19        0.40      1.90 o
   4   1  17       51.17       42.49      3.10 o
   5   1  17       64.21       58.20      4.02 o
   6   1  17       44.35       41.30      6.03 o
   7   1  17       40.63       36.61      6.82 o
  -7   2  17       13.85       19.07      4.72 o
  -6   2  17       39.07       37.33      5.44 o
  -5   2  17        4.47        5.37      3.86 o
  -4   2  17       93.45      115.76      8.51 o
  -3   2  17        0.15        0.44      2.43 o
  -2   2  17       43.93       44.19      3.19 o
  -1   2  17      118.26      128.26      4.23 o
   0   2  17       26.89       29.71      2.01 o
   1   2  17      419.96      410.90     10.51 o
   2   2  17       13.00       20.58      2.72 o
   3   2  17       40.64       46.79      2.70 o
   4   2  17      197.44      202.27      5.70 o
   5   2  17       21.05       24.24      3.81 o
   6   2  17        1.08        3.41      4.59 o
   7   2  17        1.44       -5.20      5.20 o
  -7   3  17        7.35        8.04      4.42 o
  -6   3  17       64.89       69.92      6.03 o
  -5   3  17      293.78      312.22      9.76 o
  -4   3  17      606.97      572.45     13.87 o
  -3   3  17      148.17      139.49      6.25 o
  -2   3  17       85.47       70.58      3.74 o
  -1   3  17      359.17      366.77      7.65 o
   0   3  17      100.89       93.81      3.12 o
   1   3  17     1190.58     1142.37     23.54 o
   2   3  17      322.54      305.83      7.86 o
   3   3  17       68.57       54.69      3.61 o
   4   3  17       71.28       63.40      4.31 o
   5   3  17        0.03       -0.69      3.79 o
   6   3  17        1.22       -1.87      4.53 o
   7   3  17        0.98        0.95      5.20 o
  -7   4  17       32.82       41.42      5.27 o
  -6   4  17       15.35        9.22      3.87 o
  -5   4  17        6.60        7.21      3.48 o
  -4   4  17       27.34       13.92      3.24 o
  -3   4  17      291.66      260.81      6.41 o
  -2   4  17        1.50        8.85      2.03 o
  -1   4  17      524.26      440.85      9.23 o
   0   4  17      220.36      239.58      4.74 o
   1   4  17       96.07       95.48      5.65 o
   2   4  17      377.27      334.93      8.60 o
   3   4  17        3.54        5.65      1.67 o
   4   4  17       30.20       36.86      3.78 o
   5   4  17       31.44       28.25      5.17 o
   6   4  17        5.57       -2.58      4.49 o
   7   4  17       34.66       43.50     11.95 o
  -7   5  17        8.26        5.97      4.43 o
  -6   5  17       14.08        6.27      3.82 o
  -5   5  17        0.64       -3.17      3.17 o
  -4   5  17        0.02       -2.80      2.80 o
  -3   5  17       23.91       19.14      2.82 o
  -2   5  17      212.52      205.66      5.21 o
  -1   5  17      112.58       92.88      3.15 o
   0   5  17       91.74       72.59      2.38 o
   1   5  17        3.75        2.35      5.13 o
   2   5  17       73.54       83.80      5.66 o
   3   5  17        3.78        1.58      1.69 o
   4   5  17       57.74       71.42      4.68 o
   5   5  17        9.02       12.02      4.57 o
   6   5  17       75.62       87.81      8.13 o
   7   5  17        4.20       -4.82      5.20 o
  -7   6  17       24.63       26.63      4.98 o
  -6   6  17       26.22       28.93      4.62 o
  -5   6  17       42.53       55.80      5.89 o
  -4   6  17       36.65       28.33      3.71 o
  -3   6  17      236.68      262.87      6.56 o
  -2   6  17      320.89      286.81      6.32 o
  -1   6  17      188.37      169.78      4.15 o
   0   6  17      112.29       97.82      2.87 o
   1   6  17       12.95       11.81      1.28 o
   2   6  17        3.75        6.58      3.49 o
   3   6  17        1.80        2.52      1.84 o
   4   6  17       32.73       30.77      3.16 o
   5   6  17       36.83       36.33      5.68 o
   6   6  17       80.43       80.01      7.94 o
   7   6  17        0.03       -3.15      5.60 o
  -7   7  17        1.42        0.93      4.40 o
  -6   7  17        0.18        1.64      3.86 o
  -5   7  17        0.43       -1.48      3.17 o
  -4   7  17      105.36       97.38      5.27 o
  -3   7  17       49.80       52.16      4.35 o
  -2   7  17        3.73        7.93      2.60 o
  -1   7  17      230.75      223.46      5.20 o
   0   7  17       94.71       87.14      3.14 o
   1   7  17      133.42      154.81      3.93 o
   2   7  17      255.22      227.90      5.84 o
   3   7  17       74.35       91.80      4.01 o
   4   7  17       67.01       68.51      3.99 o
   5   7  17       22.40       15.12      3.39 o
   6   7  17        1.43       -1.38      5.16 o
   7   7  17        3.10        3.90      6.00 o
  -6   8  17        7.21        1.15      4.06 o
  -5   8  17       18.35       15.96      3.82 o
  -4   8  17        0.19       -2.79      2.79 o
  -3   8  17        3.37        2.01      2.77 o
  -2   8  17       30.89       32.99      2.98 o
  -1   8  17        6.73       12.20      2.28 o
   0   8  17      147.65      137.90      3.99 o
   1   8  17       17.98       20.05      2.29 o
   2   8  17        0.09        5.58      3.11 o
   3   8  17       10.25       14.91      2.63 o
   4   8  17       86.71       91.88      4.68 o
   5   8  17        6.60        5.79      3.20 o
   6   8  17        0.22       -0.40      4.76 o
  -6   9  17        2.95        4.93      4.10 o
  -5   9  17        6.31        6.99      3.66 o
  -4   9  17        0.57       -1.36      3.64 o
  -3   9  17       46.88       53.30      4.44 o
  -2   9  17       32.77       34.75      3.20 o
  -1   9  17      270.56      268.02      6.35 o
   0   9  17       95.11       93.22      4.54 o
   1   9  17        2.80        4.05      2.08 o
   2   9  17       46.72       61.89      3.79 o
   3   9  17        0.38        4.00      2.65 o
   4   9  17        8.20        8.14      3.95 o
   5   9  17       40.57       45.12      4.47 o
   6   9  17        0.70        0.51      3.61 o
  -6  10  17        0.42       -1.83      3.94 o
  -5  10  17        7.08       15.54      4.04 o
  -4  10  17       96.35      108.58      5.90 o
  -3  10  17       40.31       38.70      4.09 o
  -2  10  17        6.10        5.26      3.04 o
  -1  10  17       49.84       51.04      3.37 o
   0  10  17        3.81        0.40      2.87 o
   1  10  17        0.54       -0.47      2.15 o
   2  10  17       44.01       47.26      3.36 o
   3  10  17       70.44       79.70      4.80 o
   4  10  17       35.44       34.93      3.91 o
   5  10  17        1.30        0.50      3.38 o
   6  10  17        1.22        0.91      3.84 o
  -5  11  17        6.32        1.28      4.20 o
  -4  11  17       96.32      110.67      6.23 o
  -3  11  17       17.84       12.82      3.52 o
  -2  11  17       63.76       77.00      4.73 o
  -1  11  17        4.74       -0.52      2.99 o
   0  11  17        0.15       -0.17      2.58 o
   1  11  17        0.51       -1.93      2.60 o
   2  11  17        4.29        5.90      2.65 o
   3  11  17       63.84       49.60      4.45 o
   4  11  17       18.60       26.88      5.38 o
   5  11  17        8.68        8.12      3.84 o
  -5  12  17        0.17       -2.72      3.73 o
  -4  12  17       28.48       29.63      4.66 o
  -3  12  17        2.71        1.11      3.45 o
  -2  12  17        9.87        6.06      3.29 o
  -1  12  17       90.39      105.12      6.25 o
   0  12  17       30.49       24.02      6.81 o
   1  12  17       41.33       36.92      3.67 o
   2  12  17       12.19       12.38      3.03 o
   3  12  17        3.58        2.92      4.07 o
   4  12  17       13.66       21.89      4.35 o
   5  12  17       25.45       25.83      4.46 o
  -4  13  17        2.95       11.06      4.17 o
  -3  13  17       21.78       34.52      4.57 o
  -2  13  17        4.52        0.49      3.89 o
  -1  13  17       13.12       19.13      4.45 o
   0  13  17       50.64       49.12      4.96 o
   1  13  17        0.07       -1.19      3.40 o
   2  13  17        5.70        0.73      3.38 o
   3  13  17        0.38        3.52      3.62 o
   4  13  17       24.43       19.59      4.61 o
  -3  14  17       18.78       42.54      5.85 o
  -2  14  17        0.40        3.63      4.33 o
  -1  14  17        6.83        5.42      4.17 o
   0  14  17       19.31       15.56      4.99 o
   1  14  17       14.58       17.49      4.36 o
   2  14  17        3.01        2.37      3.81 o
   3  14  17       12.10        4.85      4.12 o
  -2  15  17        0.38       -4.46      4.46 o
  -1  15  17       83.08       94.81      7.17 o
   0  15  17        1.09        4.58      4.21 o
   1  15  17       31.02       46.20      5.42 o
   2  15  17        0.92        0.11      4.12 o
  -6   0  18       34.55       33.66      6.64 o
  -4   0  18      146.48      139.17     11.13 o
  -2   0  18      277.85      290.06     13.44 o
   0   0  18      153.72      168.13     12.99 o
   2   0  18       72.60       63.86      4.98 o
   4   0  18       48.07       53.81      4.71 o
   6   0  18       10.58        1.20      6.30 o
  -7   1  18       51.98       66.06      6.11 o
  -6   1  18        5.23        2.20      5.93 o
  -5   1  18       19.92       25.92      5.52 o
  -4   1  18       58.07       48.62      5.63 o
  -3   1  18      111.89      128.82      5.78 o
  -2   1  18       19.77       30.70      3.34 o
  -1   1  18       58.63       66.70      3.81 o
   0   1  18        3.27       10.43      1.45 o
   1   1  18       45.39       39.35      1.82 o
   2   1  18        1.81        2.66      1.55 o
   3   1  18      398.30      358.57      7.03 o
   4   1  18        0.63       -0.81      2.10 o
   5   1  18       13.81       12.77      3.02 o
   6   1  18        4.04       -4.29      4.29 o
   7   1  18        9.16       14.35     11.34 o
  -7   2  18        9.48        1.51      4.17 o
  -6   2  18        6.56        6.88      4.43 o
  -5   2  18        6.91        4.39      3.81 o
  -4   2  18      131.46      121.59      7.74 o
  -3   2  18       52.79       52.95      4.39 o
  -2   2  18      168.04      166.63      5.39 o
  -1   2  18       79.65       91.62      3.75 o
   0   2  18        1.77        5.51      1.53 o
   1   2  18       17.14       19.85      3.21 o
   2   2  18      181.14      190.02      5.90 o
   3   2  18       98.13       94.43      3.58 o
   4   2  18      125.40      131.78      5.91 o
   5   2  18       31.32       32.18      4.10 o
   6   2  18        0.11        1.34      4.77 o
   7   2  18        2.40        3.51      5.54 o
  -7   3  18       28.54       27.80      5.21 o
  -6   3  18        2.20       -1.14      4.16 o
  -5   3  18      154.81      164.96      7.02 o
  -4   3  18      220.44      226.55     10.17 o
  -3   3  18       90.59      108.98      4.95 o
  -2   3  18       43.54       41.82      4.32 o
  -1   3  18      126.22      123.19      4.31 o
   0   3  18       15.62       11.64      1.71 o
   1   3  18      103.08      107.50      8.02 o
   2   3  18      410.76      364.67     11.86 o
   3   3  18        8.56        6.41      2.09 o
   4   3  18       19.98       24.39      3.37 o
   5   3  18       77.60       81.16      6.62 o
   6   3  18       57.89       69.21      8.10 o
   7   3  18        4.20        7.01      5.73 o
  -7   4  18        1.66       -4.02      4.02 o
  -6   4  18        3.96        1.40      3.78 o
  -5   4  18        5.61        7.35      3.53 o
  -4   4  18        0.33        5.44      2.99 o
  -3   4  18      161.57      178.37      5.38 o
  -2   4  18       10.50       10.14      2.05 o
  -1   4  18       12.67       14.64      2.10 o
   0   4  18        3.53       -0.24      1.19 o
   1   4  18      152.82      170.84      7.37 o
   2   4  18        0.56        5.14      3.08 o
   3   4  18        8.65        8.08      1.76 o
   4   4  18       31.21       46.30      3.95 o
   5   4  18       28.68       32.93      5.24 o
   6   4  18        4.53       -4.42      4.77 o
   7   4  18       14.23       27.64      6.51 o
  -7   5  18        7.08        9.28      4.55 o
  -6   5  18       23.24       28.80      4.44 o
  -5   5  18        7.02        8.00      3.56 o
  -4   5  18       47.38       46.73      4.13 o
  -3   5  18       43.12       38.13      3.14 o
  -2   5  18       75.18       74.81      3.43 o
  -1   5  18      128.83      105.58      3.89 o
   0   5  18       75.55       65.72      2.39 o
   1   5  18      128.82      124.57     10.65 o
   2   5  18        0.77       -2.10      2.95 o
   3   5  18      188.52      187.74      4.48 o
   4   5  18       12.25       12.70      2.56 o
   5   5  18        7.80       -3.87      3.87 o
   6   5  18        0.09        6.68      5.17 o
   7   5  18       10.73        8.66      5.95 o
  -7   6  18        1.90       -4.13      5.24 o
  -6   6  18       23.65       28.86      4.68 o
  -5   6  18       21.90       13.79      3.84 o
  -4   6  18       28.41       38.40      3.93 o
  -3   6  18        6.01        8.60      2.55 o
  -2   6  18        5.96       10.46      2.36 o
  -1   6  18       22.75       18.15      2.12 o
   0   6  18        0.34        1.55      1.45 o
   1   6  18        4.19        5.71      1.44 o
   2   6  18        4.88        0.85      4.03 o
   3   6  18        4.10        6.53      2.55 o
   4   6  18        1.57       -1.27      2.33 o
   5   6  18        2.88       -0.51      3.28 o
   6   6  18        0.08       -1.53      7.50 o
  -6   7  18        0.49       -0.83      3.70 o
  -5   7  18        0.62       -2.16      3.20 o
  -4   7  18        5.15        3.64      3.07 o
  -3   7  18       72.64       84.25      4.61 o
  -2   7  18        4.55        1.56      2.23 o
  -1   7  18       68.84       65.42      4.10 o
   0   7  18        1.76       -0.67      1.57 o
   1   7  18      131.57      114.35      3.68 o
   2   7  18       55.58       62.21      3.11 o
   3   7  18       15.03       17.26      2.43 o
   4   7  18       18.71       13.38      2.88 o
   5   7  18       24.32       18.66      3.45 o
   6   7  18       52.77       59.08      6.06 o
  -6   8  18        2.52        0.42      3.82 o
  -5   8  18       15.91       13.03      3.81 o
  -4   8  18        5.31        1.07      3.30 o
  -3   8  18       40.38       50.24      4.28 o
  -2   8  18       45.97       36.87      3.05 o
  -1   8  18       11.76        8.45      2.16 o
   0   8  18       13.13       14.92      2.86 o
   1   8  18        8.05        4.68      1.93 o
   2   8  18        8.30        7.50      1.98 o
   3   8  18       25.13       25.30      3.09 o
   4   8  18        2.86        0.31      2.64 o
   5   8  18       49.12       54.56      4.47 o
   6   8  18        0.14        5.64      4.49 o
  -6   9  18       10.96        8.16      4.29 o
  -5   9  18        1.26        1.68      3.55 o
  -4   9  18        9.65       14.49      3.75 o
  -3   9  18       24.14       24.68      3.62 o
  -2   9  18        6.16        7.81      2.85 o
  -1   9  18        0.26       -1.49      2.12 o
   0   9  18       53.97       48.39      3.33 o
   1   9  18       27.84       33.20      2.77 o
   2   9  18       64.35       77.29      3.69 o
   3   9  18        1.51       -0.53      2.69 o
   4   9  18       64.54       62.64      4.72 o
   5   9  18        0.90       -1.13      3.21 o
   6   9  18        2.47       -1.54      5.66 o
  -5  10  18        2.50        3.69      3.74 o
  -4  10  18        3.87        9.40      3.70 o
  -3  10  18        8.53       15.66      4.28 o
  -2  10  18       55.62       56.78      4.23 o
  -1  10  18       47.88       42.77      3.28 o
   0  10  18        7.93        4.41      2.48 o
   1  10  18        0.81       -1.15      2.27 o
   2  10  18       12.24       18.92      2.76 o
   3  10  18       11.45       11.31      3.28 o
   4  10  18        2.49        0.42      3.06 o
   5  10  18       15.02       15.77      3.95 o
  -5  11  18        2.47        3.67      3.88 o
  -4  11  18        1.40       -2.37      3.54 o
  -3  11  18       78.81       82.98      5.36 o
  -2  11  18        0.15       -1.54      3.03 o
  -1  11  18      120.48      135.05      6.65 o
   0  11  18       15.27       12.99      3.05 o
   1  11  18       57.85       44.72      3.74 o
   2  11  18       43.35       54.12      3.81 o
   3  11  18       85.48      103.57      5.84 o
   4  11  18        0.27        4.90      3.70 o
   5  11  18        9.26       14.00      4.08 o
  -4  12  18        6.08        7.98      4.02 o
  -3  12  18        6.52       15.18      4.70 o
  -2  12  18        1.43       -3.10      3.20 o
  -1  12  18       10.17        5.92      3.66 o
   0  12  18        7.38        3.56      3.47 o
   1  12  18        6.63       11.82      3.45 o
   2  12  18       12.43       15.74      3.65 o
   3  12  18       46.85       57.60      7.90 o
   4  12  18        0.16        0.91      3.79 o
  -4  13  18        0.01        5.96      7.04 o
  -3  13  18        1.28        5.28      3.83 o
  -2  13  18        2.97       -3.82      4.12 o
  -1  13  18       27.26       36.05      5.10 o
   0  13  18        1.34        1.92      3.70 o
   1  13  18        1.81        1.68      3.47 o
   2  13  18       30.36       33.32      7.14 o
   3  13  18       13.67       15.42      4.06 o
  -3  14  18       53.33       69.24     11.26 o
  -2  14  18      132.16      158.28      8.71 o
  -1  14  18       11.31        6.79      4.29 o
   0  14  18       32.43       31.16      5.22 o
   1  14  18        1.31        2.06      3.54 o
   2  14  18        5.91        9.72      4.00 o
  -1  15  18        0.00       -4.18      4.18 o
   0  15  18       23.70       37.90      5.50 o
   1  15  18       20.61       38.52      7.59 o
  -7   0  19        0.62       -1.06      6.07 o
  -5   0  19       18.30        1.59      6.37 o
  -3   0  19        0.04        5.05      3.71 o
  -1   0  19        2.88        6.59      2.93 o
   1   0  19      270.11      254.21      7.92 o
   3   0  19      142.11      141.99      7.78 o
   5   0  19      459.98      478.30     16.46 o
   7   0  19        2.85       11.52      8.17 o
  -7   1  19        3.11        5.82      4.07 o
  -6   1  19        9.56       11.61      5.51 o
  -5   1  19        1.41        6.83      4.73 o
  -4   1  19       10.20        8.95      4.28 o
  -3   1  19        7.46        1.76      2.85 o
  -2   1  19       35.54       44.20      3.58 o
  -1   1  19      167.17      179.54      5.13 o
   0   1  19       62.21       68.13      3.93 o
   1   1  19      193.70      153.79      3.78 o
   2   1  19        4.86        4.32      1.56 o
   3   1  19        2.83        1.85      1.87 o
   4   1  19       94.00      112.22      4.52 o
   5   1  19       24.39       31.23      3.49 o
   6   1  19       12.48        6.23      4.74 o
   7   1  19       25.61       14.37      6.07 o
  -7   2  19        0.13        0.42      4.28 o
  -6   2  19       19.00       20.03      4.81 o
  -5   2  19       40.01       34.90      5.02 o
  -4   2  19       47.54       41.23      4.55 o
  -3   2  19       82.32       98.92      5.54 o
  -2   2  19        5.33        7.54      2.46 o
  -1   2  19      112.44      100.34      6.47 o
   0   2  19      195.39      209.16      4.87 o
   1   2  19       80.98       75.24      4.87 o
   2   2  19      353.45      355.33     18.08 o
   3   2  19       23.26       24.98      2.33 o
   4   2  19       19.99       26.13      3.40 o
   5   2  19       16.11       13.82      4.44 o
   6   2  19        4.18       -0.47      4.42 o
   7   2  19        0.12       -1.06      5.31 o
  -7   3  19       20.95       26.85      7.58 o
  -6   3  19       31.82       44.74      4.93 o
  -5   3  19       35.44       37.60      4.57 o
  -4   3  19       53.57       57.59      5.07 o
  -3   3  19       21.91       18.85      3.07 o
  -2   3  19       47.43       36.86      3.21 o
  -1   3  19        8.11       12.75      2.25 o
   0   3  19       10.78        9.97      1.83 o
   1   3  19      124.74      109.70      5.97 o
   2   3  19      242.01      216.16      8.22 o
   3   3  19      327.41      312.80      6.85 o
   4   3  19       78.08       75.01      4.64 o
   5   3  19        0.01       -1.39      3.73 o
   6   3  19        2.29       -2.16      4.58 o
   7   3  19        4.10       -0.74      5.59 o
  -7   4  19        7.47        3.54      5.11 o
  -6   4  19       15.86       13.44      5.05 o
  -5   4  19        0.23        2.61      3.47 o
  -4   4  19       34.08       48.93      4.24 o
  -3   4  19        3.51        0.60      2.33 o
  -2   4  19        4.50        3.70      3.49 o
  -1   4  19        0.16       -1.49      1.49 o
   0   4  19       56.99       46.43      2.00 o
   1   4  19        9.45        4.32      3.20 o
   2   4  19       33.64       43.80      4.67 o
   3   4  19       46.62       51.01      4.60 o
   4   4  19        7.00       10.34      2.72 o
   5   4  19       37.13       50.53      5.71 o
   6   4  19        0.32       -3.26      6.12 o
  -6   5  19       25.45       29.12      4.61 o
  -5   5  19        0.01       -0.85      3.27 o
  -4   5  19       16.62       13.37      3.43 o
  -3   5  19       21.95       14.97      2.73 o
  -2   5  19      126.62      136.21      4.51 o
  -1   5  19       13.23       16.66      1.93 o
   0   5  19       23.52       19.94      1.67 o
   1   5  19      116.57      111.99      6.86 o
   2   5  19      665.05      689.19     17.48 o
   3   5  19       69.50       60.78      3.83 o
   4   5  19       23.69       21.74      6.22 o
   5   5  19        7.53        6.86      6.66 o
   6   5  19        8.89       15.69     10.15 o
  -6   6  19        7.03        3.30      3.92 o
  -5   6  19        0.96       -1.03      3.36 o
  -4   6  19       57.44       62.95      5.16 o
  -3   6  19       41.56       57.29      4.00 o
  -2   6  19      260.27      229.09      5.84 o
  -1   6  19       56.72       57.10      2.90 o
   0   6  19       16.89       15.97      1.76 o
   1   6  19        0.78        2.30      1.65 o
   2   6  19       15.32       28.31      6.37 o
   3   6  19       53.10       51.14      5.11 o
   4   6  19       28.74       32.25      3.19 o
   5   6  19       14.58       19.65      4.16 o
   6   6  19        6.53       14.21     10.51 o
  -6   7  19       18.76        9.43      4.20 o
  -5   7  19       23.53       23.17      4.20 o
  -4   7  19       28.68       32.38      4.03 o
  -3   7  19      110.84      106.04      5.17 o
  -2   7  19        3.87       -1.11      2.19 o
  -1   7  19       51.05       48.30      2.87 o
   0   7  19       13.76        7.02      1.76 o
   1   7  19        7.27        9.91      1.86 o
   2   7  19        5.18        9.31      1.81 o
   3   7  19      124.46      139.75      5.05 o
   4   7  19        4.56        6.14      2.83 o
   5   7  19        5.93       10.70      4.07 o
   6   7  19        6.16        1.71      4.28 o
  -6   8  19        0.04       -3.70      3.70 o
  -5   8  19        0.79       -1.07      3.46 o
  -4   8  19        2.32        0.27      3.25 o
  -3   8  19       24.20       23.87      3.62 o
  -2   8  19        0.96        0.85      2.36 o
  -1   8  19        7.53        7.03      2.25 o
   0   8  19       58.57       56.39      4.44 o
   1   8  19        8.49        7.69      2.06 o
   2   8  19       48.04       42.18      2.74 o
   3   8  19       87.80       92.08      4.73 o
   4   8  19       51.69       48.04      4.83 o
   5   8  19        0.32       -3.13      3.13 o
  -5   9  19       15.20       23.37      4.33 o
  -4   9  19        2.11        7.11      3.51 o
  -3   9  19        9.83       11.82      3.83 o
  -2   9  19        2.08       -0.46      2.73 o
  -1   9  19      163.07      171.65      5.19 o
   0   9  19       14.41       18.21      2.78 o
   1   9  19        3.08        6.79      3.21 o
   2   9  19       51.51       61.34      3.39 o
   3   9  19       12.68       12.72      3.52 o
   4   9  19       21.47       32.12      3.73 o
   5   9  19       20.31       31.89      4.16 o
  -5  10  19        0.49       -3.59      3.59 o
  -4  10  19        0.82       -2.46      3.47 o
  -3  10  19       40.13       60.56      4.69 o
  -2  10  19       23.97       16.29      3.35 o
  -1  10  19        3.50        1.40      2.42 o
   0  10  19        0.99       -2.70      2.70 o
   1  10  19       47.32       61.80      3.77 o
   2  10  19       12.27        9.35      2.68 o
   3  10  19       73.76       82.38      5.03 o
   4  10  19        3.74        8.29      3.70 o
   5  10  19       30.62       31.67      4.30 o
  -4  11  19        0.59        1.83      3.58 o
  -3  11  19      104.21      126.77      6.28 o
  -2  11  19      111.34      128.19      6.02 o
  -1  11  19       23.21       25.10      4.17 o
   0  11  19       11.45       15.26      3.24 o
   1  11  19        0.54       -0.64      2.55 o
   2  11  19       41.55       44.70      3.68 o
   3  11  19       63.88       67.00      4.28 o
   4  11  19      140.57      153.07      8.91 o
  -4  12  19        8.18       10.93      4.97 o
  -3  12  19       55.50       67.47      5.28 o
  -2  12  19       16.95       21.41      3.98 o
  -1  12  19       32.89       35.12      4.83 o
   0  12  19      146.59      164.93     10.90 o
   1  12  19       20.35       18.89      4.49 o
   2  12  19        0.14       -2.14      3.05 o
   3  12  19        7.38       11.82      3.85 o
   4  12  19        0.07        1.79      5.55 o
  -3  13  19        2.04        0.51      3.75 o
  -2  13  19       12.45       14.65      4.66 o
  -1  13  19        0.10        1.81      3.88 o
   0  13  19        5.53        4.76      3.75 o
   1  13  19        3.15        4.00      3.63 o
   2  13  19       11.62        8.46      3.76 o
   3  13  19        7.27        0.85      3.61 o
  -1  14  19       48.22       62.60      6.09 o
   0  14  19        6.50        2.05      4.02 o
   1  14  19       13.78       16.75      4.37 o
  -6   0  20       24.45       19.56      6.00 o
  -4   0  20       73.42       81.14      9.68 o
  -2   0  20       65.09       61.02      5.37 o
   0   0  20       57.98       69.98      4.42 o
   2   0  20      330.91      315.10      8.31 o
   4   0  20       49.99       52.32      4.81 o
   6   0  20       48.36       48.86      8.93 o
  -6   1  20        0.03       -4.09      4.09 o
  -5   1  20       41.10       44.60      5.32 o
  -4   1  20       35.99       38.41      7.92 o
  -3   1  20      233.43      220.47      9.30 o
  -2   1  20        0.13       -0.22      2.28 o
  -1   1  20      430.93      415.29      8.36 o
   0   1  20       21.29       24.03      2.24 o
   1   1  20       22.76       31.80      2.10 o
   2   1  20        2.87        2.23      1.72 o
   3   1  20        0.68       -0.40      2.18 o
   4   1  20       46.44       48.37      3.47 o
   5   1  20       31.30       35.40      4.26 o
   6   1  20       17.62       27.56      5.68 o
  -6   2  20        0.03       -0.44      3.76 o
  -5   2  20       10.16       11.17      4.41 o
  -4   2  20        6.66        1.49      3.42 o
  -3   2  20       14.31       16.69      4.04 o
  -2   2  20        0.82        1.29      2.43 o
  -1   2  20      138.95      147.41      7.07 o
   0   2  20       20.14       25.91      2.21 o
   1   2  20      461.76      447.71     14.81 o
   2   2  20       35.99       33.68      3.73 o
   3   2  20        6.30        3.75      1.71 o
   4   2  20        1.65        1.57      2.82 o
   5   2  20        1.12        1.30      3.85 o
   6   2  20       15.72       18.09      5.50 o
  -6   3  20        5.41        7.72      3.97 o
  -5   3  20        1.53        5.91      3.59 o
  -4   3  20       17.26       18.81      4.11 o
  -3   3  20        4.55        2.58      2.91 o
  -2   3  20      106.23      104.84      5.21 o
  -1   3  20        5.07        0.53      2.06 o
   0   3  20       24.60       30.82      2.37 o
   1   3  20        6.98        4.38      3.07 o
   2   3  20       16.08       21.65      3.68 o
   3   3  20       11.63       13.11      3.15 o
   4   3  20       72.53       69.37      4.61 o
   5   3  20       21.63       25.51      8.34 o
   6   3  20       13.90        7.90      5.06 o
  -6   4  20        0.03        3.80      4.35 o
  -5   4  20       52.13       53.06      4.87 o
  -4   4  20      203.39      181.80      6.79 o
  -3   4  20        1.01       -0.56      2.91 o
  -2   4  20       12.02       12.91      2.41 o
  -1   4  20      222.20      193.35      4.41 o
   0   4  20      296.12      266.07      8.98 o
   1   4  20       11.81        8.78      3.52 o
   2   4  20        2.15        5.49      3.50 o
   3   4  20       13.93       10.72      3.29 o
   4   4  20       50.75       49.48      4.38 o
   5   4  20       18.72       19.50      4.80 o
   6   4  20       17.23       12.90      5.14 o
  -6   5  20        0.09        6.61      4.21 o
  -5   5  20       17.51       13.65      3.84 o
  -4   5  20        0.94       -2.87      2.87 o
  -3   5  20        5.51        7.61      2.90 o
  -2   5  20       16.59       17.72      3.67 o
  -1   5  20       67.29       75.98      3.19 o
   0   5  20        3.63       -0.82      1.43 o
   1   5  20       20.96       21.73      8.13 o
   2   5  20       81.98       85.84      6.22 o
   3   5  20       27.89       42.56      5.38 o
   4   5  20        0.00       -2.00      2.91 o
   5   5  20       43.82       40.22      4.59 o
   6   5  20        0.41       -3.42      4.66 o
  -6   6  20       46.59       52.17      5.45 o
  -5   6  20        7.36        7.24      3.73 o
  -4   6  20       31.61       23.77      3.87 o
  -3   6  20       38.64       31.98      3.50 o
  -2   6  20       47.05       55.14      3.33 o
  -1   6  20       19.87       21.57      2.32 o
   0   6  20       28.13       21.01      1.93 o
   1   6  20      142.41      134.46     10.47 o
   2   6  20      218.06      219.08     13.00 o
   3   6  20       11.50       22.95      3.16 o
   4   6  20       57.19       54.13      6.69 o
   5   6  20        3.84        4.03      3.74 o
   6   6  20        0.72       -0.01      4.82 o
  -5   7  20       61.79       61.28      5.55 o
  -4   7  20       18.15       15.95      3.78 o
  -3   7  20        7.25        7.52      3.06 o
  -2   7  20       38.58       49.48      3.36 o
  -1   7  20        6.29        9.26      2.14 o
   0   7  20       90.21      105.48      3.47 o
   1   7  20        3.32        2.85      2.01 o
   2   7  20       18.02        7.09      2.72 o
   3   7  20        9.81        9.23      2.49 o
   4   7  20      125.03      128.82      5.28 o
   5   7  20       15.46       21.66      4.38 o
  -5   8  20        0.04       -3.49      3.49 o
  -4   8  20       62.84       47.01      4.66 o
  -3   8  20       15.34       27.92      4.41 o
  -2   8  20        3.86        6.20      2.52 o
  -1   8  20        5.28        3.76      2.21 o
   0   8  20        1.34        0.85      2.59 o
   1   8  20      156.74      154.15      4.64 o
   2   8  20       41.68       39.56      2.66 o
   3   8  20       48.54       53.99      3.69 o
   4   8  20        4.33       15.06      3.81 o
   5   8  20        1.00       -0.03      3.27 o
  -5   9  20        0.84       -1.35      3.67 o
  -4   9  20       31.31       41.68      4.54 o
  -3   9  20       23.28       23.71      3.81 o
  -2   9  20       15.31       14.59      3.18 o
  -1   9  20      187.10      192.87      5.52 o
   0   9  20        0.02        2.52      2.42 o
   1   9  20       54.45       66.08      3.53 o
   2   9  20        7.30       15.45      2.62 o
   3   9  20        3.81        3.77      2.36 o
   4   9  20        0.04       -1.32      3.21 o
   5   9  20        1.89        5.98      3.85 o
  -4  10  20       12.98       15.46      4.04 o
  -3  10  20        5.60        2.39      3.35 o
  -2  10  20       24.72       18.31      3.61 o
  -1  10  20       22.75       24.38      3.09 o
   0  10  20       49.60       59.78      3.99 o
   1  10  20        3.84        1.47      2.45 o
   2  10  20       60.58       71.50      3.90 o
   3  10  20        6.71       12.36      2.88 o
   4  10  20        1.17        2.40      3.29 o
  -4  11  20        1.56       -1.85      4.19 o
  -3  11  20        2.17       -1.66      3.38 o
  -2  11  20        1.13       -2.87      4.00 o
  -1  11  20       44.14       44.52      4.75 o
   0  11  20        0.71        1.05      2.79 o
   1  11  20        1.59        5.16      2.78 o
   2  11  20        6.20        3.27      2.67 o
   3  11  20        0.13       -2.66      2.66 o
   4  11  20        1.34        0.28      5.14 o
  -3  12  20       23.14       22.01      4.25 o
  -2  12  20       23.47       19.12      3.91 o
  -1  12  20        6.39        8.64      3.84 o
   0  12  20       52.78       67.18      5.29 o
   1  12  20        5.76        7.06      3.45 o
   2  12  20        6.13        5.68      5.03 o
   3  12  20       17.99       22.01      4.04 o
  -2  13  20        6.69       11.80      7.42 o
  -1  13  20       24.47       43.63      6.60 o
   0  13  20        3.78        0.53      4.05 o
   1  13  20        5.36        3.13      3.45 o
  -5   0  21        4.87        6.19      6.68 o
  -3   0  21        0.48        1.64      5.07 o
  -1   0  21       33.67       46.64      4.49 o
   1   0  21      127.03      137.52      5.50 o
   3   0  21      210.61      184.40      7.00 o
   5   0  21       47.17       50.79      5.65 o
  -6   1  21        6.36        8.39      4.44 o
  -5   1  21        0.31        0.75      3.69 o
  -4   1  21        4.47        0.75      9.06 o
  -3   1  21        0.88        1.10      3.39 o
  -2   1  21       27.94       24.50      3.03 o
  -1   1  21        9.07       10.84      2.38 o
   0   1  21       34.10       32.67      2.65 o
   1   1  21        1.92        5.26      1.60 o
   2   1  21        1.57       -0.97      1.49 o
   3   1  21       21.45       26.48      2.15 o
   4   1  21       37.42       51.27      4.03 o
   5   1  21        1.63        3.41      3.44 o
   6   1  21       52.31       53.84      6.75 o
  -6   2  21        3.68        1.83      3.93 o
  -5   2  21       57.10       65.84      7.27 o
  -4   2  21       43.16       51.35      5.74 o
  -3   2  21        1.07        4.79      3.47 o
  -2   2  21      162.96      160.18      6.36 o
  -1   2  21       83.88       71.96      3.71 o
   0   2  21        1.95        2.19      1.82 o
   1   2  21       58.11       62.08      3.17 o
   2   2  21      141.20      125.35      7.91 o
   3   2  21       37.69       46.98      3.75 o
   4   2  21       16.77       13.24      3.15 o
   5   2  21      124.34      121.02     11.57 o
   6   2  21        1.07        2.99      4.57 o
  -6   3  21        0.18       -3.70      3.70 o
  -5   3  21       20.71       19.93      3.98 o
  -4   3  21       20.43       19.76      4.22 o
  -3   3  21       21.44       34.92      4.00 o
  -2   3  21       98.69       76.63      4.08 o
  -1   3  21       69.94       76.59      3.78 o
   0   3  21        0.28       -1.32      2.64 o
   1   3  21      127.17      119.99     11.94 o
   2   3  21       35.29       50.26      4.57 o
   3   3  21       48.43       35.60      3.84 o
   4   3  21       97.09       95.07      4.47 o
   5   3  21       15.69       11.42      4.49 o
   6   3  21       27.12       36.95      6.02 o
  -6   4  21       12.90        9.60      4.33 o
  -5   4  21       25.66       16.87      4.26 o
  -4   4  21       81.53       85.87      5.19 o
  -3   4  21       15.77       16.85      3.10 o
  -2   4  21        1.90        1.69      2.16 o
  -1   4  21       21.77       22.02      2.45 o
   0   4  21        0.15        0.18      1.39 o
   1   4  21       10.62       11.49      3.50 o
   2   4  21       15.63       22.32      4.07 o
   3   4  21      133.90      136.47     13.45 o
   4   4  21       31.72       33.71      5.71 o
   5   4  21       21.26       20.76      4.04 o
  -5   5  21       62.95       53.53      7.69 o
  -4   5  21       62.45       62.35      4.77 o
  -3   5  21        7.90        3.28      2.78 o
  -2   5  21       75.94       89.70      3.89 o
  -1   5  21        7.85        7.92      2.01 o
   0   5  21      157.01      144.96      3.58 o
   1   5  21        0.02       -3.29      3.29 o
   2   5  21        7.20       13.54      5.78 o
   3   5  21        1.04       -2.02      5.20 o
   4   5  21       11.87       14.37      3.35 o
   5   5  21       38.57       47.78      5.75 o
  -5   6  21       65.39       62.60      5.30 o
  -4   6  21       53.25       45.34      4.50 o
  -3   6  21        2.32        0.32      2.76 o
  -2   6  21        0.11        2.31      2.40 o
  -1   6  21        0.05        2.89      1.92 o
   0   6  21       66.54       72.21      2.91 o
   1   6  21      162.69      156.24     11.31 o
   2   6  21       36.82       37.37      7.14 o
   3   6  21        2.28        8.27      5.94 o
   4   6  21       30.20       39.97      4.15 o
   5   6  21       21.18       28.93      4.52 o
  -5   7  21       47.16       57.09      5.77 o
  -4   7  21       26.82       32.57      4.31 o
  -3   7  21       13.02       18.36      3.35 o
  -2   7  21       24.14       29.21      3.08 o
  -1   7  21       47.97       50.43      3.06 o
   0   7  21        1.68       -1.22      1.64 o
   1   7  21        0.03        1.60      2.05 o
   2   7  21      125.65      124.97     11.62 o
   3   7  21       16.77       19.65      5.99 o
   4   7  21        0.98        3.12      2.63 o
   5   7  21        7.10        8.85      4.11 o
  -4   8  21       11.70        7.25      3.63 o
  -3   8  21       37.45       48.69      4.25 o
  -2   8  21      180.11      171.42      6.09 o
  -1   8  21       39.41       51.84      3.75 o
   0   8  21       15.53       16.36      2.57 o
   1   8  21       86.57      104.42      3.96 o
   2   8  21       22.72       26.45      2.45 o
   3   8  21       40.50       46.39      3.69 o
   4   8  21        1.81       -2.90      2.90 o
  -4   9  21        3.87        3.71      3.50 o
  -3   9  21       16.34       15.98      5.24 o
  -2   9  21       11.60       11.61      3.20 o
  -1   9  21        3.40        4.43      2.44 o
   0   9  21       21.28       20.99      2.91 o
   1   9  21       23.24       33.57      3.36 o
   2   9  21      109.08      126.38      4.53 o
   3   9  21       11.15       18.93      2.74 o
   4   9  21       58.24       55.51      4.51 o
  -3  10  21       26.96       26.84      4.06 o
  -2  10  21        0.19       -2.32      2.97 o
  -1  10  21       25.28       32.40      4.16 o
   0  10  21        0.01        3.16      2.62 o
   1  10  21        0.20       -1.54      2.27 o
   2  10  21        0.44       -1.88      2.33 o
   3  10  21       10.16        4.83      2.58 o
  -3  11  21        8.56       14.54      3.95 o
  -2  11  21       14.64       23.12      3.77 o
  -1  11  21        3.59        1.37      3.44 o
   0  11  21        2.23        6.70      2.90 o
   1  11  21        0.07        0.06      2.51 o
   2  11  21       43.67       48.33      3.65 o
   3  11  21        7.19        5.82      3.12 o
  -2  12  21        6.13        8.19      5.08 o
  -1  12  21        1.60       -3.56      3.56 o
   0  12  21        1.82        0.14      3.42 o
   1  12  21        1.24       -3.15      3.15 o
  -4   0  22       12.67       11.34      6.66 o
  -2   0  22       87.26      103.74      6.95 o
   0   0  22      110.79      104.92      5.72 o
   2   0  22       39.29       51.04      4.76 o
   4   0  22        0.05       -3.56      3.56 o
  -5   1  22        0.17       -3.68      3.68 o
  -4   1  22        1.32       -4.08      6.18 o
  -3   1  22        1.00        3.10      3.71 o
  -2   1  22        0.34        1.68      2.77 o
  -1   1  22       15.54       15.00      3.08 o
   0   1  22       12.79       13.97      2.21 o
   1   1  22      177.27      168.84      4.43 o
   2   1  22       31.72       45.99      2.94 o
   3   1  22      123.62      130.53      4.92 o
   4   1  22       22.55       21.14      2.81 o
   5   1  22        0.00        0.50      4.14 o
  -5   2  22        7.31        5.34      3.97 o
  -4   2  22       12.17       11.13      3.92 o
  -3   2  22       48.87       55.02      5.84 o
  -2   2  22       62.03       65.13      4.66 o
  -1   2  22       40.36       42.20      3.23 o
   0   2  22        1.61        1.39      1.82 o
   1   2  22        0.22       -0.12      2.51 o
   2   2  22       16.42       20.19      3.58 o
   3   2  22       22.22       28.08      6.40 o
   4   2  22        0.29       -2.33      2.33 o
   5   2  22       47.77       56.83      6.04 o
  -5   3  22        0.02       -3.31      3.31 o
  -4   3  22       15.23       14.13      3.83 o
  -3   3  22       20.18       23.61      3.87 o
  -2   3  22       58.93       72.94      4.11 o
  -1   3  22       22.23       24.83      3.22 o
   0   3  22      160.00      159.68      4.69 o
   1   3  22        0.41        0.57      3.03 o
   2   3  22      307.05      281.09     14.54 o
   3   3  22        1.26        5.30      3.81 o
   4   3  22       23.95       27.63      3.52 o
   5   3  22        1.85       -1.13      4.12 o
  -5   4  22        0.00       -1.18      3.55 o
  -4   4  22        0.21        0.61      3.05 o
  -3   4  22       21.81       21.72      3.31 o
  -2   4  22        8.87       10.41      2.45 o
  -1   4  22        6.03        4.89      1.97 o
   0   4  22       12.32        6.07      1.59 o
   1   4  22        9.53        6.32      3.59 o
   2   4  22        0.21        0.44      3.53 o
   3   4  22       16.20       15.66      6.07 o
   4   4  22       58.39       65.32      4.49 o
   5   4  22       39.74       51.06      4.83 o
  -5   5  22        5.98        6.83      3.75 o
  -4   5  22       10.74       10.22      3.43 o
  -3   5  22       13.02       11.40      3.59 o
  -2   5  22      102.21      101.84      4.77 o
  -1   5  22       17.63       28.17      2.46 o
   0   5  22       11.94        9.44      2.00 o
   1   5  22       74.98       75.56      8.32 o
   2   5  22       78.62       84.62      9.04 o
   3   5  22       70.76       73.49      8.63 o
   4   5  22        1.78        0.60      4.55 o
   5   5  22        0.42       -3.39      3.39 o
  -5   6  22        0.80       -1.84      4.25 o
  -4   6  22       37.52       31.95      4.17 o
  -3   6  22        5.84        4.14      2.93 o
  -2   6  22        6.78        8.08      2.48 o
  -1   6  22        2.81        3.83      2.40 o
   0   6  22        0.38        3.57      1.92 o
   1   6  22       21.29       22.96      6.48 o
   2   6  22       19.38       28.59      7.24 o
   3   6  22       42.82       45.28      8.32 o
   4   6  22       57.94       79.20      7.31 o
  -4   7  22        0.23       -3.23      3.23 o
  -3   7  22       84.04       92.93      5.18 o
  -2   7  22        5.09        0.24      2.59 o
  -1   7  22       98.73       95.63      3.94 o
   0   7  22       24.12       28.69      2.69 o
   1   7  22        3.12        1.80      4.48 o
   2   7  22       53.06       55.08      8.65 o
   3   7  22      230.44      260.44     15.77 o
   4   7  22        1.88       -4.21      4.39 o
  -4   8  22       30.12       31.96      4.39 o
  -3   8  22        7.62        9.36      3.40 o
  -2   8  22        9.09        6.18      2.88 o
  -1   8  22       15.82        8.04      2.47 o
   0   8  22        9.53       15.57      2.59 o
   1   8  22        1.69       -1.50      1.88 o
   2   8  22        1.04       -2.84      5.81 o
   3   8  22        0.98        3.15      6.94 o
   4   8  22       18.00       15.78      4.32 o
  -3   9  22       54.76       57.47      4.69 o
  -2   9  22        5.84        3.45      3.20 o
  -1   9  22        0.00       -1.12      2.30 o
   0   9  22       38.83       41.36      3.42 o
   1   9  22        9.35        5.42      2.27 o
   2   9  22        4.40        4.32      2.16 o
   3   9  22       67.33       78.05      4.76 o
  -2  10  22        4.00        3.33      3.12 o
  -1  10  22       18.48       24.28      3.99 o
   0  10  22       10.17        6.43      2.74 o
   1  10  22       38.25       51.03      4.29 o
   2  10  22        6.88        9.48      2.48 o
  -1  11  22        1.26        0.21      3.45 o
   0  11  22        1.28       -2.52      3.29 o
   1  11  22       28.52       33.02      4.07 o
  -5   0  23        5.67       -1.05      6.99 o
  -3   0  23        2.22        4.50      5.50 o
  -1   0  23      722.02      738.18     26.66 o
   1   0  23      249.94      254.45      8.03 o
   3   0  23        5.01        6.80      2.86 o
   5   0  23       42.65       33.55     11.53 o
  -5   1  23        1.86       -0.12      4.03 o
  -4   1  23       32.19       32.39      5.83 o
  -3   1  23       17.03       18.05      4.50 o
  -2   1  23       12.43       21.57      3.61 o
  -1   1  23       39.31       46.25      4.90 o
   0   1  23        0.35        1.35      2.11 o
   1   1  23        0.27        1.25      1.85 o
   2   1  23        0.34        3.43      2.03 o
   3   1  23       43.75       51.75      3.75 o
   4   1  23       62.01       56.02      3.13 o
   5   1  23       31.79       22.69      4.98 o
  -5   2  23        9.87        2.36      5.67 o
  -4   2  23        0.09       -2.46      3.57 o
  -3   2  23        0.54       -0.72      3.89 o
  -2   2  23        2.09       -1.89      2.87 o
  -1   2  23        2.83        5.91      2.54 o
   0   2  23       69.95       74.34      3.53 o
   1   2  23      113.24      127.20      4.70 o
   2   2  23       23.38       31.99      3.92 o
   3   2  23        0.00        2.26      6.85 o
   4   2  23        8.79        7.93      2.61 o
   5   2  23       11.57       14.88      6.12 o
  -5   3  23       42.91       50.47      5.93 o
  -4   3  23        4.45       -1.51      3.28 o
  -3   3  23       67.11       75.28      5.34 o
  -2   3  23       25.35       25.01      3.51 o
  -1   3  23       31.70       28.83      2.95 o
   0   3  23       11.12       17.30      3.31 o
   1   3  23       44.39       45.74      7.21 o
   2   3  23        0.93        7.26      3.44 o
   3   3  23       76.48       71.85      5.66 o
   4   3  23        5.95        4.66      2.86 o
  -4   4  23       51.12       48.60      4.61 o
  -3   4  23       45.06       46.82      4.15 o
  -2   4  23        7.01       13.32      2.62 o
  -1   4  23       74.46       75.42      3.34 o
   0   4  23       13.64       16.64      2.16 o
   1   4  23      114.86      112.93      9.29 o
   2   4  23      160.79      145.44     10.75 o
   3   4  23       10.24       16.36      5.81 o
   4   4  23       17.22       22.21      5.29 o
  -4   5  23       85.70      105.21      5.77 o
  -3   5  23        3.95        4.23      3.08 o
  -2   5  23       19.81       11.16      2.63 o
  -1   5  23       11.80       11.11      2.23 o
   0   5  23        0.78       -1.79      1.79 o
   1   5  23        0.00        5.84      5.12 o
   2   5  23        0.84       -2.25      5.09 o
   3   5  23        1.65        4.15      5.86 o
   4   5  23        1.27       -3.46      5.58 o
  -4   6  23       26.61       22.27      3.95 o
  -3   6  23        7.23        2.75      3.15 o
  -2   6  23       14.50       16.15      3.08 o
  -1   6  23      132.80      144.48      4.48 o
   0   6  23       37.51       52.79      2.96 o
   1   6  23       62.85       81.91      9.21 o
   2   6  23        0.02       -5.04      5.04 o
   3   6  23        3.75        5.25      6.35 o
   4   6  23       16.17       11.49      6.99 o
  -3   7  23        0.81       -2.78      2.78 o
  -2   7  23        1.16       -0.41      2.66 o
  -1   7  23        3.61       -2.14      2.14 o
   0   7  23        0.50       -1.95      2.02 o
   1   7  23       16.43       23.78      7.12 o
   2   7  23       17.82        6.60      6.04 o
   3   7  23       14.57       13.57      7.53 o
  -3   8  23       14.43       18.59      3.60 o
  -2   8  23       62.67       69.60      4.38 o
  -1   8  23       25.98       27.19      2.88 o
   0   8  23       13.30       16.32      3.00 o
   1   8  23        1.23       -4.25      5.40 o
   2   8  23       17.88        9.11      6.94 o
   3   8  23        5.31        4.43      7.04 o
  -2   9  23        1.28       -0.58      3.07 o
  -1   9  23       12.94        9.23      2.76 o
   0   9  23        0.20        1.73      2.59 o
   1   9  23        0.74       -0.31      3.08 o
   2   9  23       22.84       32.30      8.34 o
  -1  10  23        0.52       -2.10      3.24 o
   0  10  23        0.06       -1.34      2.56 o
   1  10  23       19.75       14.32      2.74 o
  -4   0  24       54.14       48.58      9.24 o
  -2   0  24        8.97        3.10      5.35 o
   0   0  24       10.36       23.77      3.76 o
   2   0  24       11.03        8.35      2.63 o
   4   0  24       39.23       44.29      7.33 o
  -4   1  24        0.11        6.06      4.93 o
  -3   1  24       52.73       63.91      6.42 o
  -2   1  24       27.11       29.41      4.97 o
  -1   1  24       99.56      126.51      8.77 o
   0   1  24       35.48       50.28      3.14 o
   1   1  24       15.71       22.54      2.28 o
   2   1  24       17.46       20.10      3.27 o
   3   1  24        0.02        1.40      3.13 o
   4   1  24        5.46        7.32      2.57 o
  -4   2  24        1.41        3.36      3.95 o
  -3   2  24        5.04        2.31      3.43 o
  -2   2  24       21.18       23.80      4.79 o
  -1   2  24       14.98       19.80      3.36 o
   0   2  24        4.70       10.31      2.42 o
   1   2  24       40.81       38.33      3.05 o
   2   2  24        2.68        2.40      3.05 o
   3   2  24       92.52       93.09      6.06 o
   4   2  24        1.70        2.38      2.99 o
  -4   3  24       24.64       21.85      4.06 o
  -3   3  24       27.24       33.95      3.82 o
  -2   3  24       99.83       99.20      4.74 o
  -1   3  24        5.04        4.08      2.11 o
   0   3  24       77.59       66.22      3.17 o
   1   3  24       14.03       23.00      4.89 o
   2   3  24       53.64       52.46      7.59 o
   3   3  24       59.34       88.65      6.33 o
   4   3  24        4.58       -2.53      5.43 o
  -4   4  24        4.88        3.14      3.92 o
  -3   4  24        4.21        3.23      3.05 o
  -2   4  24        0.15       -2.53      2.53 o
  -1   4  24       39.17       40.36      2.77 o
   0   4  24        2.18       -1.78      1.78 o
   1   4  24       78.96       94.14      8.78 o
   2   4  24       93.67      143.49     10.83 o
   3   4  24       17.90       20.48      6.76 o
  -3   5  24        1.22        3.61      3.03 o
  -2   5  24        0.01        0.10      2.57 o
  -1   5  24       24.29       14.72      2.77 o
   0   5  24        0.07       -1.76      1.76 o
   1   5  24        3.74        9.39      5.35 o
   2   5  24        0.32        8.06      5.61 o
   3   5  24      138.71      149.35     12.59 o
  -3   6  24        4.20        1.56      3.23 o
  -2   6  24       36.79       36.45      4.05 o
  -1   6  24        9.92        9.11      2.61 o
   0   6  24        0.56       -1.28      1.89 o
   1   6  24        4.87        8.34      5.55 o
   2   6  24       26.77       30.18      7.55 o
   3   6  24       38.67       38.06      8.37 o
  -2   7  24       79.14       79.77      4.51 o
  -1   7  24       24.43       25.29      3.17 o
   0   7  24        5.67        5.51      2.25 o
   1   7  24        3.14       -0.72      5.84 o
   2   7  24       34.56       36.24      8.47 o
  -1   8  24        4.68        2.13      2.85 o
   0   8  24        0.99        3.33      2.39 o
   1   8  24       79.64       99.13     11.16 o
  -3   0  25       36.81       51.14      8.70 o
  -1   0  25        0.21       -1.08      3.31 o
   1   0  25        5.93        1.99      2.72 o
   3   0  25       33.09       23.11      4.71 o
  -3   1  25        2.02        5.53      4.34 o
  -2   1  25       18.75       17.70      5.21 o
  -1   1  25        5.27        7.06      2.90 o
   0   1  25       21.70       20.12      2.57 o
   1   1  25       79.06       84.57      3.58 o
   2   1  25       18.73       11.08      3.29 o
   3   1  25        4.40        5.72      3.23 o
  -3   2  25        1.14        3.53      3.55 o
  -2   2  25       44.26       35.97      5.04 o
  -1   2  25        0.03       -0.09      2.62 o
   0   2  25       15.57       15.71      2.48 o
   1   2  25        9.26        7.60      3.66 o
   2   2  25        0.01        4.16      3.22 o
   3   2  25       20.54       24.90      4.19 o
  -3   3  25       14.29       22.75      3.61 o
  -2   3  25        5.79        6.76      2.89 o
  -1   3  25        1.04       -2.53      2.53 o
   0   3  25       54.95       65.58      3.15 o
   1   3  25       23.38       31.07      6.37 o
   2   3  25       60.96       70.13      5.69 o
   3   3  25       46.14       49.02      7.63 o
  -2   4  25       14.17       11.78      3.04 o
  -1   4  25       37.04       37.56      3.20 o
   0   4  25        3.17       -0.20      2.24 o
   1   4  25       10.17       -1.13      5.20 o
   2   4  25        1.91        4.45      5.68 o
  -2   5  25       53.80       51.19      3.89 o
  -1   5  25        5.14        8.49      2.59 o
   0   5  25      139.26      146.51      6.62 o
   1   5  25        1.83        2.53      5.66 o
   2   5  25      125.33      146.77     11.93 o
  -1   6  25        6.27        9.14      2.82 o
   0   6  25       15.38       18.55      4.31 o
   1   6  25       43.30       45.48      8.65 o
  -2   0  26        0.31       -0.72      5.14 o
   0   0  26       10.38        8.87      3.34 o
   2   0  26       81.06       83.98      7.12 o
  -2   1  26        0.03       -1.77      5.59 o
  -1   1  26        9.14        8.04      3.07 o
   0   1  26        0.18        1.44      2.55 o
   1   1  26        8.85        8.89      2.53 o
  -1   2  26       25.40       22.42      3.33 o
   0   2  26        0.21        4.01      3.19 o
   1   2  26        8.24        8.47      3.66 o
  -1   3  26        5.24        8.77      2.61 o
   0   3  26       11.94       12.07      2.64 o
   1   3  26        0.89        7.29      4.89 o
   0   4  26      117.12      127.24     11.42 o
 
